# Supplementary material for: Prosaposin in CNS health and disease, metabolic stress and exercise adaptation
Source: J Mol Med (Berl). 2026 Feb 2;104(1):38. doi: 10.1007/s00109-026-02643-3 (PMC12864279; doi:10.1007/s00109-026-02643-3)
Supplement: Supplementary file 1 — (XLSX 189 KB) [file 109_2026_2643_MOESM1_ESM.xlsx]

## Sheet: Table S1
Table S1. AlphaMissense-predicted pathogenicity of PSAP genetic variants using AlphaFold-derived structural model
CHROM	POS	REF	ALT	genome	uniprot_id	transcript_id	protein_variant	am_pathogenicity	am_class
chr10	71817444	G	T	hg38	P07602	ENST00000394936.8	N524K	0.5308	ambiguous
chr10	71817444	G	C	hg38	P07602	ENST00000394936.8	N524K	0.5308	ambiguous
chr10	71817445	T	A	hg38	P07602	ENST00000394936.8	N524I	0.6571	likely_pathogenic
chr10	71817445	T	C	hg38	P07602	ENST00000394936.8	N524S	0.1203	likely_benign
chr10	71817445	T	G	hg38	P07602	ENST00000394936.8	N524T	0.3045	likely_benign
chr10	71817446	T	C	hg38	P07602	ENST00000394936.8	N524D	0.242	likely_benign
chr10	71817446	T	G	hg38	P07602	ENST00000394936.8	N524H	0.2129	likely_benign
chr10	71817446	T	A	hg38	P07602	ENST00000394936.8	N524Y	0.3987	ambiguous
chr10	71817447	C	A	hg38	P07602	ENST00000394936.8	W523C	0.9951	likely_pathogenic
chr10	71817447	C	G	hg38	P07602	ENST00000394936.8	W523C	0.9951	likely_pathogenic
chr10	71817448	C	A	hg38	P07602	ENST00000394936.8	W523L	0.9126	likely_pathogenic
chr10	71817448	C	G	hg38	P07602	ENST00000394936.8	W523S	0.9349	likely_pathogenic
chr10	71817449	A	G	hg38	P07602	ENST00000394936.8	W523R	0.9857	likely_pathogenic
chr10	71817449	A	T	hg38	P07602	ENST00000394936.8	W523R	0.9857	likely_pathogenic
chr10	71817449	A	C	hg38	P07602	ENST00000394936.8	W523G	0.8301	likely_pathogenic
chr10	71817451	A	G	hg38	P07602	ENST00000394936.8	V522A	0.5183	ambiguous
chr10	71817451	A	T	hg38	P07602	ENST00000394936.8	V522E	0.6511	likely_pathogenic
chr10	71817451	A	C	hg38	P07602	ENST00000394936.8	V522G	0.4648	ambiguous
chr10	71817452	C	A	hg38	P07602	ENST00000394936.8	V522L	0.3551	ambiguous
chr10	71817452	C	G	hg38	P07602	ENST00000394936.8	V522L	0.3551	ambiguous
chr10	71817452	C	T	hg38	P07602	ENST00000394936.8	V522M	0.2746	likely_benign
chr10	71817453	A	T	hg38	P07602	ENST00000394936.8	H521Q	0.6519	likely_pathogenic
chr10	71817453	A	C	hg38	P07602	ENST00000394936.8	H521Q	0.6519	likely_pathogenic
chr10	71817454	T	C	hg38	P07602	ENST00000394936.8	H521R	0.3469	ambiguous
chr10	71817454	T	A	hg38	P07602	ENST00000394936.8	H521L	0.3976	ambiguous
chr10	71817454	T	G	hg38	P07602	ENST00000394936.8	H521P	0.9129	likely_pathogenic
chr10	71817455	G	T	hg38	P07602	ENST00000394936.8	H521N	0.4215	ambiguous
chr10	71817455	G	C	hg38	P07602	ENST00000394936.8	H521D	0.8392	likely_pathogenic
chr10	71817455	G	A	hg38	P07602	ENST00000394936.8	H521Y	0.2598	likely_benign
chr10	71817457	C	T	hg38	P07602	ENST00000394936.8	R520H	0.0943	likely_benign
chr10	71817457	C	A	hg38	P07602	ENST00000394936.8	R520L	0.2372	likely_benign
chr10	71817457	C	G	hg38	P07602	ENST00000394936.8	R520P	0.8872	likely_pathogenic
chr10	71817458	G	A	hg38	P07602	ENST00000394936.8	R520C	0.3756	ambiguous
chr10	71817458	G	C	hg38	P07602	ENST00000394936.8	R520G	0.3272	likely_benign
chr10	71817458	G	T	hg38	P07602	ENST00000394936.8	R520S	0.4584	ambiguous
chr10	71817459	T	A	hg38	P07602	ENST00000394936.8	K519N	0.6483	likely_pathogenic
chr10	71817459	T	G	hg38	P07602	ENST00000394936.8	K519N	0.6483	likely_pathogenic
chr10	71817460	T	C	hg38	P07602	ENST00000394936.8	K519R	0.069	likely_benign
chr10	71817460	T	A	hg38	P07602	ENST00000394936.8	K519I	0.4439	ambiguous
chr10	71817460	T	G	hg38	P07602	ENST00000394936.8	K519T	0.3059	likely_benign
chr10	71817461	T	G	hg38	P07602	ENST00000394936.8	K519Q	0.1017	likely_benign
chr10	71817461	T	C	hg38	P07602	ENST00000394936.8	K519E	0.1916	likely_benign
chr10	71817462	G	C	hg38	P07602	ENST00000394936.8	C518W	0.9945	likely_pathogenic
chr10	71817463	C	A	hg38	P07602	ENST00000394936.8	C518F	0.9924	likely_pathogenic
chr10	71817463	C	G	hg38	P07602	ENST00000394936.8	C518S	0.9964	likely_pathogenic
chr10	71817463	C	T	hg38	P07602	ENST00000394936.8	C518Y	0.9946	likely_pathogenic
chr10	71817464	A	G	hg38	P07602	ENST00000394936.8	C518R	0.9899	likely_pathogenic
chr10	71817464	A	C	hg38	P07602	ENST00000394936.8	C518G	0.9653	likely_pathogenic
chr10	71817464	A	T	hg38	P07602	ENST00000394936.8	C518S	0.9964	likely_pathogenic
chr10	71817465	A	T	hg38	P07602	ENST00000394936.8	H517Q	0.9075	likely_pathogenic
chr10	71817465	A	C	hg38	P07602	ENST00000394936.8	H517Q	0.9075	likely_pathogenic
chr10	71817466	T	C	hg38	P07602	ENST00000394936.8	H517R	0.7882	likely_pathogenic
chr10	71817466	T	A	hg38	P07602	ENST00000394936.8	H517L	0.6407	likely_pathogenic
chr10	71817466	T	G	hg38	P07602	ENST00000394936.8	H517P	0.8403	likely_pathogenic
chr10	71817467	G	T	hg38	P07602	ENST00000394936.8	H517N	0.7287	likely_pathogenic
chr10	71817467	G	C	hg38	P07602	ENST00000394936.8	H517D	0.9076	likely_pathogenic
chr10	71817467	G	A	hg38	P07602	ENST00000394936.8	H517Y	0.2759	likely_benign
chr10	71817468	C	A	hg38	P07602	ENST00000394936.8	E516D	0.0928	likely_benign
chr10	71817468	C	G	hg38	P07602	ENST00000394936.8	E516D	0.0928	likely_benign
chr10	71817469	T	G	hg38	P07602	ENST00000394936.8	E516A	0.136	likely_benign
chr10	71817469	T	C	hg38	P07602	ENST00000394936.8	E516G	0.1579	likely_benign
chr10	71817469	T	A	hg38	P07602	ENST00000394936.8	E516V	0.2699	likely_benign
chr10	71817470	C	G	hg38	P07602	ENST00000394936.8	E516Q	0.1459	likely_benign
chr10	71817470	C	T	hg38	P07602	ENST00000394936.8	E516K	0.1922	likely_benign
chr10	71817472	A	G	hg38	P07602	ENST00000394936.8	V515A	0.1588	likely_benign
chr10	71817472	A	T	hg38	P07602	ENST00000394936.8	V515D	0.4081	ambiguous
chr10	71817472	A	C	hg38	P07602	ENST00000394936.8	V515G	0.2251	likely_benign
chr10	71817473	C	T	hg38	P07602	ENST00000394936.8	V515I	0.0822	likely_benign
chr10	71817473	C	G	hg38	P07602	ENST00000394936.8	V515L	0.1356	likely_benign
chr10	71817473	C	A	hg38	P07602	ENST00000394936.8	V515F	0.1716	likely_benign
chr10	71817475	G	T	hg38	P07602	ENST00000394936.8	A514D	0.9513	likely_pathogenic
chr10	71817475	G	C	hg38	P07602	ENST00000394936.8	A514G	0.6369	likely_pathogenic
chr10	71817475	G	A	hg38	P07602	ENST00000394936.8	A514V	0.6611	likely_pathogenic
chr10	71817476	C	G	hg38	P07602	ENST00000394936.8	A514P	0.981	likely_pathogenic
chr10	71817476	C	A	hg38	P07602	ENST00000394936.8	A514S	0.3122	likely_benign
chr10	71817476	C	T	hg38	P07602	ENST00000394936.8	A514T	0.5989	likely_pathogenic
chr10	71818617	A	T	hg38	P07602	ENST00000394936.8	N513K	0.2957	likely_benign
chr10	71818617	A	C	hg38	P07602	ENST00000394936.8	N513K	0.2957	likely_benign
chr10	71818618	T	A	hg38	P07602	ENST00000394936.8	N513I	0.6276	likely_pathogenic
chr10	71818618	T	C	hg38	P07602	ENST00000394936.8	N513S	0.0946	likely_benign
chr10	71818618	T	G	hg38	P07602	ENST00000394936.8	N513T	0.3617	ambiguous
chr10	71818619	T	C	hg38	P07602	ENST00000394936.8	N513D	0.1081	likely_benign
chr10	71818619	T	G	hg38	P07602	ENST00000394936.8	N513H	0.1165	likely_benign
chr10	71818619	T	A	hg38	P07602	ENST00000394936.8	N513Y	0.2621	likely_benign
chr10	71818620	G	C	hg38	P07602	ENST00000394936.8	C512W	0.9857	likely_pathogenic
chr10	71818621	C	A	hg38	P07602	ENST00000394936.8	C512F	0.9888	likely_pathogenic
chr10	71818621	C	G	hg38	P07602	ENST00000394936.8	C512S	0.9964	likely_pathogenic
chr10	71818621	C	T	hg38	P07602	ENST00000394936.8	C512Y	0.9861	likely_pathogenic
chr10	71818622	A	G	hg38	P07602	ENST00000394936.8	C512R	0.9915	likely_pathogenic
chr10	71818622	A	C	hg38	P07602	ENST00000394936.8	C512G	0.9572	likely_pathogenic
chr10	71818622	A	T	hg38	P07602	ENST00000394936.8	C512S	0.9964	likely_pathogenic
chr10	71818623	C	A	hg38	P07602	ENST00000394936.8	Q511H	0.1589	likely_benign
chr10	71818623	C	G	hg38	P07602	ENST00000394936.8	Q511H	0.1589	likely_benign
chr10	71818624	T	C	hg38	P07602	ENST00000394936.8	Q511R	0.0745	likely_benign
chr10	71818624	T	A	hg38	P07602	ENST00000394936.8	Q511L	0.0795	likely_benign
chr10	71818624	T	G	hg38	P07602	ENST00000394936.8	Q511P	0.361	ambiguous
chr10	71818625	G	C	hg38	P07602	ENST00000394936.8	Q511E	0.0742	likely_benign
chr10	71818625	G	T	hg38	P07602	ENST00000394936.8	Q511K	0.0799	likely_benign
chr10	71818627	G	T	hg38	P07602	ENST00000394936.8	A510D	0.188	likely_benign
chr10	71818627	G	C	hg38	P07602	ENST00000394936.8	A510G	0.1199	likely_benign
chr10	71818627	G	A	hg38	P07602	ENST00000394936.8	A510V	0.0897	likely_benign
chr10	71818628	C	G	hg38	P07602	ENST00000394936.8	A510P	0.5831	likely_pathogenic
chr10	71818628	C	A	hg38	P07602	ENST00000394936.8	A510S	0.0778	likely_benign
chr10	71818628	C	T	hg38	P07602	ENST00000394936.8	A510T	0.0675	likely_benign
chr10	71818630	G	T	hg38	P07602	ENST00000394936.8	A509E	0.9782	likely_pathogenic
chr10	71818630	G	C	hg38	P07602	ENST00000394936.8	A509G	0.5746	likely_pathogenic
chr10	71818630	G	A	hg38	P07602	ENST00000394936.8	A509V	0.913	likely_pathogenic
chr10	71818631	C	G	hg38	P07602	ENST00000394936.8	A509P	0.9752	likely_pathogenic
chr10	71818631	C	A	hg38	P07602	ENST00000394936.8	A509S	0.449	ambiguous
chr10	71818631	C	T	hg38	P07602	ENST00000394936.8	A509T	0.8987	likely_pathogenic
chr10	71818633	G	C	hg38	P07602	ENST00000394936.8	T508R	0.1951	likely_benign
chr10	71818633	G	A	hg38	P07602	ENST00000394936.8	T508I	0.3507	ambiguous
chr10	71818633	G	T	hg38	P07602	ENST00000394936.8	T508K	0.2568	likely_benign
chr10	71818634	T	C	hg38	P07602	ENST00000394936.8	T508A	0.078	likely_benign
chr10	71818634	T	G	hg38	P07602	ENST00000394936.8	T508P	0.5146	ambiguous
chr10	71818634	T	A	hg38	P07602	ENST00000394936.8	T508S	0.1071	likely_benign
chr10	71818635	C	A	hg38	P07602	ENST00000394936.8	E507D	0.1069	likely_benign
chr10	71818635	C	G	hg38	P07602	ENST00000394936.8	E507D	0.1069	likely_benign
chr10	71818636	T	G	hg38	P07602	ENST00000394936.8	E507A	0.1032	likely_benign
chr10	71818636	T	C	hg38	P07602	ENST00000394936.8	E507G	0.1405	likely_benign
chr10	71818636	T	A	hg38	P07602	ENST00000394936.8	E507V	0.1786	likely_benign
chr10	71818637	C	G	hg38	P07602	ENST00000394936.8	E507Q	0.1074	likely_benign
chr10	71818637	C	T	hg38	P07602	ENST00000394936.8	E507K	0.0871	likely_benign
chr10	71818639	G	C	hg38	P07602	ENST00000394936.8	T506R	0.0654	likely_benign
chr10	71818639	G	A	hg38	P07602	ENST00000394936.8	T506I	0.0842	likely_benign
chr10	71818639	G	T	hg38	P07602	ENST00000394936.8	T506K	0.0809	likely_benign
chr10	71818640	T	C	hg38	P07602	ENST00000394936.8	T506A	0.0585	likely_benign
chr10	71818640	T	G	hg38	P07602	ENST00000394936.8	T506P	0.0691	likely_benign
chr10	71818640	T	A	hg38	P07602	ENST00000394936.8	T506S	0.0795	likely_benign
chr10	71818641	G	T	hg38	P07602	ENST00000394936.8	N505K	0.5488	ambiguous
chr10	71818641	G	C	hg38	P07602	ENST00000394936.8	N505K	0.5488	ambiguous
chr10	71818642	T	A	hg38	P07602	ENST00000394936.8	N505I	0.7317	likely_pathogenic
chr10	71818642	T	C	hg38	P07602	ENST00000394936.8	N505S	0.1153	likely_benign
chr10	71818642	T	G	hg38	P07602	ENST00000394936.8	N505T	0.2081	likely_benign
chr10	71818643	T	C	hg38	P07602	ENST00000394936.8	N505D	0.1063	likely_benign
chr10	71818643	T	G	hg38	P07602	ENST00000394936.8	N505H	0.2254	likely_benign
chr10	71818643	T	A	hg38	P07602	ENST00000394936.8	N505Y	0.4704	ambiguous
chr10	71818644	C	A	hg38	P07602	ENST00000394936.8	Q504H	0.1617	likely_benign
chr10	71818644	C	G	hg38	P07602	ENST00000394936.8	Q504H	0.1617	likely_benign
chr10	71818645	T	C	hg38	P07602	ENST00000394936.8	Q504R	0.0657	likely_benign
chr10	71818645	T	A	hg38	P07602	ENST00000394936.8	Q504L	0.1577	likely_benign
chr10	71818645	T	G	hg38	P07602	ENST00000394936.8	Q504P	0.4982	ambiguous
chr10	71818646	G	C	hg38	P07602	ENST00000394936.8	Q504E	0.1027	likely_benign
chr10	71818646	G	T	hg38	P07602	ENST00000394936.8	Q504K	0.067	likely_benign
chr10	71818647	G	C	hg38	P07602	ENST00000394936.8	C503W	0.9902	likely_pathogenic
chr10	71818648	C	A	hg38	P07602	ENST00000394936.8	C503F	0.9859	likely_pathogenic
chr10	71818648	C	G	hg38	P07602	ENST00000394936.8	C503S	0.9973	likely_pathogenic
chr10	71818648	C	T	hg38	P07602	ENST00000394936.8	C503Y	0.9884	likely_pathogenic
chr10	71818649	A	G	hg38	P07602	ENST00000394936.8	C503R	0.9914	likely_pathogenic
chr10	71818649	A	C	hg38	P07602	ENST00000394936.8	C503G	0.9675	likely_pathogenic
chr10	71818649	A	T	hg38	P07602	ENST00000394936.8	C503S	0.9973	likely_pathogenic
chr10	71818650	C	A	hg38	P07602	ENST00000394936.8	W502C	0.9926	likely_pathogenic
chr10	71818650	C	G	hg38	P07602	ENST00000394936.8	W502C	0.9926	likely_pathogenic
chr10	71818651	C	A	hg38	P07602	ENST00000394936.8	W502L	0.8137	likely_pathogenic
chr10	71818651	C	G	hg38	P07602	ENST00000394936.8	W502S	0.8726	likely_pathogenic
chr10	71818652	A	G	hg38	P07602	ENST00000394936.8	W502R	0.9791	likely_pathogenic
chr10	71818652	A	T	hg38	P07602	ENST00000394936.8	W502R	0.9791	likely_pathogenic
chr10	71818652	A	C	hg38	P07602	ENST00000394936.8	W502G	0.8762	likely_pathogenic
chr10	71818654	T	C	hg38	P07602	ENST00000394936.8	Y501C	0.7714	likely_pathogenic
chr10	71818654	T	A	hg38	P07602	ENST00000394936.8	Y501F	0.0967	likely_benign
chr10	71818654	T	G	hg38	P07602	ENST00000394936.8	Y501S	0.7017	likely_pathogenic
chr10	71818655	A	T	hg38	P07602	ENST00000394936.8	Y501N	0.7592	likely_pathogenic
chr10	71818655	A	C	hg38	P07602	ENST00000394936.8	Y501D	0.8952	likely_pathogenic
chr10	71818655	A	G	hg38	P07602	ENST00000394936.8	Y501H	0.5186	ambiguous
chr10	71818656	G	T	hg38	P07602	ENST00000394936.8	S500R	0.5069	ambiguous
chr10	71818656	G	C	hg38	P07602	ENST00000394936.8	S500R	0.5069	ambiguous
chr10	71818657	C	T	hg38	P07602	ENST00000394936.8	S500N	0.2334	likely_benign
chr10	71818657	C	A	hg38	P07602	ENST00000394936.8	S500I	0.3473	ambiguous
chr10	71818657	C	G	hg38	P07602	ENST00000394936.8	S500T	0.1315	likely_benign
chr10	71818658	T	G	hg38	P07602	ENST00000394936.8	S500R	0.5069	ambiguous
chr10	71818658	T	A	hg38	P07602	ENST00000394936.8	S500C	0.5936	likely_pathogenic
chr10	71818658	T	C	hg38	P07602	ENST00000394936.8	S500G	0.0739	likely_benign
chr10	71818660	G	C	hg38	P07602	ENST00000394936.8	P499R	0.8034	likely_pathogenic
chr10	71818660	G	T	hg38	P07602	ENST00000394936.8	P499Q	0.8524	likely_pathogenic
chr10	71818660	G	A	hg38	P07602	ENST00000394936.8	P499L	0.7405	likely_pathogenic
chr10	71818661	G	C	hg38	P07602	ENST00000394936.8	P499A	0.559	ambiguous
chr10	71818661	G	A	hg38	P07602	ENST00000394936.8	P499S	0.781	likely_pathogenic
chr10	71818661	G	T	hg38	P07602	ENST00000394936.8	P499T	0.7934	likely_pathogenic
chr10	71818663	C	G	hg38	P07602	ENST00000394936.8	G498A	0.9167	likely_pathogenic
chr10	71818663	C	T	hg38	P07602	ENST00000394936.8	G498D	0.969	likely_pathogenic
chr10	71818663	C	A	hg38	P07602	ENST00000394936.8	G498V	0.9583	likely_pathogenic
chr10	71818664	C	G	hg38	P07602	ENST00000394936.8	G498R	0.983	likely_pathogenic
chr10	71818664	C	A	hg38	P07602	ENST00000394936.8	G498C	0.9908	likely_pathogenic
chr10	71818664	C	T	hg38	P07602	ENST00000394936.8	G498S	0.9061	likely_pathogenic
chr10	71818665	C	A	hg38	P07602	ENST00000394936.8	W497C	0.8999	likely_pathogenic
chr10	71818665	C	G	hg38	P07602	ENST00000394936.8	W497C	0.8999	likely_pathogenic
chr10	71818666	C	A	hg38	P07602	ENST00000394936.8	W497L	0.2901	likely_benign
chr10	71818666	C	G	hg38	P07602	ENST00000394936.8	W497S	0.4042	ambiguous
chr10	71818667	A	G	hg38	P07602	ENST00000394936.8	W497R	0.4376	ambiguous
chr10	71818667	A	T	hg38	P07602	ENST00000394936.8	W497R	0.4376	ambiguous
chr10	71818667	A	C	hg38	P07602	ENST00000394936.8	W497G	0.3765	ambiguous
chr10	71818668	T	C	hg38	P07602	ENST00000394936.8	I496M	0.1068	likely_benign
chr10	71818669	A	C	hg38	P07602	ENST00000394936.8	I496R	0.4612	ambiguous
chr10	71818669	A	T	hg38	P07602	ENST00000394936.8	I496K	0.6525	likely_pathogenic
chr10	71818669	A	G	hg38	P07602	ENST00000394936.8	I496T	0.215	likely_benign
chr10	71818670	T	A	hg38	P07602	ENST00000394936.8	I496L	0.1493	likely_benign
chr10	71818670	T	G	hg38	P07602	ENST00000394936.8	I496L	0.1493	likely_benign
chr10	71818670	T	C	hg38	P07602	ENST00000394936.8	I496V	0.0531	likely_benign
chr10	71818671	A	C	hg38	P07602	ENST00000394936.8	C495W	0.9659	likely_pathogenic
chr10	71818672	C	A	hg38	P07602	ENST00000394936.8	C495F	0.962	likely_pathogenic
chr10	71818672	C	G	hg38	P07602	ENST00000394936.8	C495S	0.9867	likely_pathogenic
chr10	71818672	C	T	hg38	P07602	ENST00000394936.8	C495Y	0.9624	likely_pathogenic
chr10	71818673	A	G	hg38	P07602	ENST00000394936.8	C495R	0.9806	likely_pathogenic
chr10	71818673	A	C	hg38	P07602	ENST00000394936.8	C495G	0.9188	likely_pathogenic
chr10	71818673	A	T	hg38	P07602	ENST00000394936.8	C495S	0.9867	likely_pathogenic
chr10	71818674	C	A	hg38	P07602	ENST00000394936.8	K494N	0.368	ambiguous
chr10	71818674	C	G	hg38	P07602	ENST00000394936.8	K494N	0.368	ambiguous
chr10	71818675	T	C	hg38	P07602	ENST00000394936.8	K494R	0.0872	likely_benign
chr10	71818675	T	A	hg38	P07602	ENST00000394936.8	K494M	0.2183	likely_benign
chr10	71818675	T	G	hg38	P07602	ENST00000394936.8	K494T	0.2072	likely_benign
chr10	71818676	T	G	hg38	P07602	ENST00000394936.8	K494Q	0.1137	likely_benign
chr10	71818676	T	C	hg38	P07602	ENST00000394936.8	K494E	0.124	likely_benign
chr10	71818677	C	A	hg38	P07602	ENST00000394936.8	E493D	0.1678	likely_benign
chr10	71818677	C	G	hg38	P07602	ENST00000394936.8	E493D	0.1678	likely_benign
chr10	71818678	T	G	hg38	P07602	ENST00000394936.8	E493A	0.3911	ambiguous
chr10	71818678	T	C	hg38	P07602	ENST00000394936.8	E493G	0.2912	likely_benign
chr10	71818678	T	A	hg38	P07602	ENST00000394936.8	E493V	0.6344	likely_pathogenic
chr10	71818679	C	G	hg38	P07602	ENST00000394936.8	E493Q	0.2318	likely_benign
chr10	71818679	C	T	hg38	P07602	ENST00000394936.8	E493K	0.2546	likely_benign
chr10	71818681	G	T	hg38	P07602	ENST00000394936.8	T492N	0.1133	likely_benign
chr10	71818681	G	A	hg38	P07602	ENST00000394936.8	T492I	0.2073	likely_benign
chr10	71818681	G	C	hg38	P07602	ENST00000394936.8	T492S	0.0903	likely_benign
chr10	71818682	T	C	hg38	P07602	ENST00000394936.8	T492A	0.0716	likely_benign
chr10	71818682	T	G	hg38	P07602	ENST00000394936.8	T492P	0.1209	likely_benign
chr10	71818682	T	A	hg38	P07602	ENST00000394936.8	T492S	0.0903	likely_benign
chr10	71818684	C	G	hg38	P07602	ENST00000394936.8	G491A	0.49	ambiguous
chr10	71818684	C	T	hg38	P07602	ENST00000394936.8	G491E	0.7639	likely_pathogenic
chr10	71818684	C	A	hg38	P07602	ENST00000394936.8	G491V	0.7691	likely_pathogenic
chr10	71818685	C	T	hg38	P07602	ENST00000394936.8	G491R	0.8334	likely_pathogenic
chr10	71818685	C	G	hg38	P07602	ENST00000394936.8	G491R	0.8334	likely_pathogenic
chr10	71818686	C	A	hg38	P07602	ENST00000394936.8	L490F	0.2961	likely_benign
chr10	71818686	C	G	hg38	P07602	ENST00000394936.8	L490F	0.2961	likely_benign
chr10	71818687	A	G	hg38	P07602	ENST00000394936.8	L490S	0.649	likely_pathogenic
chr10	71818687	A	C	hg38	P07602	ENST00000394936.8	L490W	0.3694	ambiguous
chr10	71818688	A	T	hg38	P07602	ENST00000394936.8	L490M	0.2458	likely_benign
chr10	71818688	A	C	hg38	P07602	ENST00000394936.8	L490V	0.1758	likely_benign
chr10	71818689	C	A	hg38	P07602	ENST00000394936.8	L489F	0.1546	likely_benign
chr10	71818689	C	G	hg38	P07602	ENST00000394936.8	L489F	0.1546	likely_benign
chr10	71818690	A	G	hg38	P07602	ENST00000394936.8	L489S	0.3203	likely_benign
chr10	71818690	A	C	hg38	P07602	ENST00000394936.8	L489W	0.264	likely_benign
chr10	71818691	A	T	hg38	P07602	ENST00000394936.8	L489M	0.1672	likely_benign
chr10	71818691	A	C	hg38	P07602	ENST00000394936.8	L489V	0.1144	likely_benign
chr10	71818693	G	C	hg38	P07602	ENST00000394936.8	P488R	0.1024	likely_benign
chr10	71818693	G	T	hg38	P07602	ENST00000394936.8	P488H	0.1047	likely_benign
chr10	71818693	G	A	hg38	P07602	ENST00000394936.8	P488L	0.0735	likely_benign
chr10	71818694	G	C	hg38	P07602	ENST00000394936.8	P488A	0.0851	likely_benign
chr10	71818694	G	A	hg38	P07602	ENST00000394936.8	P488S	0.1063	likely_benign
chr10	71818694	G	T	hg38	P07602	ENST00000394936.8	P488T	0.0957	likely_benign
chr10	71818695	C	A	hg38	P07602	ENST00000394936.8	K487N	0.3526	ambiguous
chr10	71818695	C	G	hg38	P07602	ENST00000394936.8	K487N	0.3526	ambiguous
chr10	71818696	T	C	hg38	P07602	ENST00000394936.8	K487R	0.0846	likely_benign
chr10	71818696	T	A	hg38	P07602	ENST00000394936.8	K487M	0.2005	likely_benign
chr10	71818696	T	G	hg38	P07602	ENST00000394936.8	K487T	0.146	likely_benign
chr10	71818697	T	G	hg38	P07602	ENST00000394936.8	K487Q	0.1102	likely_benign
chr10	71818697	T	C	hg38	P07602	ENST00000394936.8	K487E	0.1333	likely_benign
chr10	71818698	A	T	hg38	P07602	ENST00000394936.8	H486Q	0.0653	likely_benign
chr10	71818698	A	C	hg38	P07602	ENST00000394936.8	H486Q	0.0653	likely_benign
chr10	71818699	T	C	hg38	P07602	ENST00000394936.8	H486R	0.0461	likely_benign
chr10	71818699	T	A	hg38	P07602	ENST00000394936.8	H486L	0.0797	likely_benign
chr10	71818699	T	G	hg38	P07602	ENST00000394936.8	H486P	0.0625	likely_benign
chr10	71818700	G	T	hg38	P07602	ENST00000394936.8	H486N	0.0748	likely_benign
chr10	71818700	G	C	hg38	P07602	ENST00000394936.8	H486D	0.0986	likely_benign
chr10	71818700	G	A	hg38	P07602	ENST00000394936.8	H486Y	0.0853	likely_benign
chr10	71818702	G	T	hg38	P07602	ENST00000394936.8	A485D	0.1308	likely_benign
chr10	71818702	G	C	hg38	P07602	ENST00000394936.8	A485G	0.0951	likely_benign
chr10	71818702	G	A	hg38	P07602	ENST00000394936.8	A485V	0.0841	likely_benign
chr10	71818703	C	G	hg38	P07602	ENST00000394936.8	A485P	0.0971	likely_benign
chr10	71818703	C	A	hg38	P07602	ENST00000394936.8	A485S	0.0741	likely_benign
chr10	71818703	C	T	hg38	P07602	ENST00000394936.8	A485T	0.0728	likely_benign
chr10	71818705	G	A	hg38	P07602	ENST00000394936.8	S484L	0.0785	likely_benign
chr10	71818705	G	C	hg38	P07602	ENST00000394936.8	S484W	0.1963	likely_benign
chr10	71818706	A	C	hg38	P07602	ENST00000394936.8	S484A	0.057	likely_benign
chr10	71818706	A	G	hg38	P07602	ENST00000394936.8	S484P	0.0719	likely_benign
chr10	71818706	A	T	hg38	P07602	ENST00000394936.8	S484T	0.0698	likely_benign
chr10	71818708	G	C	hg38	P07602	ENST00000394936.8	P483R	0.0837	likely_benign
chr10	71818708	G	T	hg38	P07602	ENST00000394936.8	P483H	0.0945	likely_benign
chr10	71818708	G	A	hg38	P07602	ENST00000394936.8	P483L	0.1058	likely_benign
chr10	71818709	G	C	hg38	P07602	ENST00000394936.8	P483A	0.0819	likely_benign
chr10	71818709	G	A	hg38	P07602	ENST00000394936.8	P483S	0.0813	likely_benign
chr10	71818709	G	T	hg38	P07602	ENST00000394936.8	P483T	0.0855	likely_benign
chr10	71818710	G	C	hg38	P07602	ENST00000394936.8	C482W	0.9616	likely_pathogenic
chr10	71818711	C	A	hg38	P07602	ENST00000394936.8	C482F	0.9273	likely_pathogenic
chr10	71818711	C	G	hg38	P07602	ENST00000394936.8	C482S	0.9769	likely_pathogenic
chr10	71818711	C	T	hg38	P07602	ENST00000394936.8	C482Y	0.9698	likely_pathogenic
chr10	71818712	A	G	hg38	P07602	ENST00000394936.8	C482R	0.9703	likely_pathogenic
chr10	71818712	A	C	hg38	P07602	ENST00000394936.8	C482G	0.9267	likely_pathogenic
chr10	71818712	A	T	hg38	P07602	ENST00000394936.8	C482S	0.9769	likely_pathogenic
chr10	71818714	G	T	hg38	P07602	ENST00000394936.8	A481D	0.9056	likely_pathogenic
chr10	71818714	G	C	hg38	P07602	ENST00000394936.8	A481G	0.3098	likely_benign
chr10	71818714	G	A	hg38	P07602	ENST00000394936.8	A481V	0.1144	likely_benign
chr10	71818715	C	G	hg38	P07602	ENST00000394936.8	A481P	0.8342	likely_pathogenic
chr10	71818715	C	A	hg38	P07602	ENST00000394936.8	A481S	0.2279	likely_benign
chr10	71818715	C	T	hg38	P07602	ENST00000394936.8	A481T	0.1943	likely_benign
chr10	71818717	C	G	hg38	P07602	ENST00000394936.8	G480A	0.2898	likely_benign
chr10	71818717	C	T	hg38	P07602	ENST00000394936.8	G480E	0.4448	ambiguous
chr10	71818717	C	A	hg38	P07602	ENST00000394936.8	G480V	0.6889	likely_pathogenic
chr10	71818718	C	T	hg38	P07602	ENST00000394936.8	G480R	0.2775	likely_benign
chr10	71818718	C	G	hg38	P07602	ENST00000394936.8	G480R	0.2775	likely_benign
chr10	71818719	A	C	hg38	P07602	ENST00000394936.8	I479M	0.0948	likely_benign
chr10	71818720	A	T	hg38	P07602	ENST00000394936.8	I479N	0.8212	likely_pathogenic
chr10	71818720	A	C	hg38	P07602	ENST00000394936.8	I479S	0.5466	ambiguous
chr10	71818720	A	G	hg38	P07602	ENST00000394936.8	I479T	0.2164	likely_benign
chr10	71818721	T	G	hg38	P07602	ENST00000394936.8	I479L	0.1156	likely_benign
chr10	71818721	T	A	hg38	P07602	ENST00000394936.8	I479F	0.254	likely_benign
chr10	71818721	T	C	hg38	P07602	ENST00000394936.8	I479V	0.0889	likely_benign
chr10	71818722	T	A	hg38	P07602	ENST00000394936.8	K478N	0.6188	likely_pathogenic
chr10	71818722	T	G	hg38	P07602	ENST00000394936.8	K478N	0.6188	likely_pathogenic
chr10	71818723	T	C	hg38	P07602	ENST00000394936.8	K478R	0.1136	likely_benign
chr10	71818723	T	A	hg38	P07602	ENST00000394936.8	K478I	0.6836	likely_pathogenic
chr10	71818723	T	G	hg38	P07602	ENST00000394936.8	K478T	0.3277	likely_benign
chr10	71818724	T	G	hg38	P07602	ENST00000394936.8	K478Q	0.1498	likely_benign
chr10	71818724	T	C	hg38	P07602	ENST00000394936.8	K478E	0.2461	likely_benign
chr10	71819031	C	A	hg38	P07602	ENST00000394936.8	L477F	0.1057	likely_benign
chr10	71819031	C	G	hg38	P07602	ENST00000394936.8	L477F	0.1057	likely_benign
chr10	71819032	A	G	hg38	P07602	ENST00000394936.8	L477S	0.0748	likely_benign
chr10	71819032	A	C	hg38	P07602	ENST00000394936.8	L477W	0.1198	likely_benign
chr10	71819033	A	T	hg38	P07602	ENST00000394936.8	L477M	0.0702	likely_benign
chr10	71819033	A	C	hg38	P07602	ENST00000394936.8	L477V	0.0793	likely_benign
chr10	71819034	G	C	hg38	P07602	ENST00000394936.8	C476W	0.9887	likely_pathogenic
chr10	71819035	C	A	hg38	P07602	ENST00000394936.8	C476F	0.9738	likely_pathogenic
chr10	71819035	C	G	hg38	P07602	ENST00000394936.8	C476S	0.9917	likely_pathogenic
chr10	71819035	C	T	hg38	P07602	ENST00000394936.8	C476Y	0.9898	likely_pathogenic
chr10	71819036	A	G	hg38	P07602	ENST00000394936.8	C476R	0.993	likely_pathogenic
chr10	71819036	A	C	hg38	P07602	ENST00000394936.8	C476G	0.9593	likely_pathogenic
chr10	71819036	A	T	hg38	P07602	ENST00000394936.8	C476S	0.9917	likely_pathogenic
chr10	71819038	A	G	hg38	P07602	ENST00000394936.8	V475A	0.5449	ambiguous
chr10	71819038	A	T	hg38	P07602	ENST00000394936.8	V475E	0.9287	likely_pathogenic
chr10	71819038	A	C	hg38	P07602	ENST00000394936.8	V475G	0.7235	likely_pathogenic
chr10	71819039	C	A	hg38	P07602	ENST00000394936.8	V475L	0.2545	likely_benign
chr10	71819039	C	G	hg38	P07602	ENST00000394936.8	V475L	0.2545	likely_benign
chr10	71819039	C	T	hg38	P07602	ENST00000394936.8	V475M	0.3628	ambiguous
chr10	71819040	G	T	hg38	P07602	ENST00000394936.8	F474L	0.5602	ambiguous
chr10	71819040	G	C	hg38	P07602	ENST00000394936.8	F474L	0.5602	ambiguous
chr10	71819041	A	C	hg38	P07602	ENST00000394936.8	F474C	0.595	likely_pathogenic
chr10	71819041	A	G	hg38	P07602	ENST00000394936.8	F474S	0.1877	likely_benign
chr10	71819041	A	T	hg38	P07602	ENST00000394936.8	F474Y	0.1035	likely_benign
chr10	71819042	A	T	hg38	P07602	ENST00000394936.8	F474I	0.1556	likely_benign
chr10	71819042	A	G	hg38	P07602	ENST00000394936.8	F474L	0.5602	ambiguous
chr10	71819042	A	C	hg38	P07602	ENST00000394936.8	F474V	0.1255	likely_benign
chr10	71819044	G	C	hg38	P07602	ENST00000394936.8	S473C	0.3924	ambiguous
chr10	71819044	G	A	hg38	P07602	ENST00000394936.8	S473F	0.2026	likely_benign
chr10	71819044	G	T	hg38	P07602	ENST00000394936.8	S473Y	0.1851	likely_benign
chr10	71819045	A	C	hg38	P07602	ENST00000394936.8	S473A	0.0796	likely_benign
chr10	71819045	A	G	hg38	P07602	ENST00000394936.8	S473P	0.1492	likely_benign
chr10	71819045	A	T	hg38	P07602	ENST00000394936.8	S473T	0.0869	likely_benign
chr10	71819047	G	C	hg38	P07602	ENST00000394936.8	P472R	0.5775	likely_pathogenic
chr10	71819047	G	T	hg38	P07602	ENST00000394936.8	P472H	0.6019	likely_pathogenic
chr10	71819047	G	A	hg38	P07602	ENST00000394936.8	P472L	0.5975	likely_pathogenic
chr10	71819048	G	C	hg38	P07602	ENST00000394936.8	P472A	0.23	likely_benign
chr10	71819048	G	A	hg38	P07602	ENST00000394936.8	P472S	0.3456	ambiguous
chr10	71819048	G	T	hg38	P07602	ENST00000394936.8	P472T	0.3658	ambiguous
chr10	71819049	A	T	hg38	P07602	ENST00000394936.8	D471E	0.1298	likely_benign
chr10	71819049	A	C	hg38	P07602	ENST00000394936.8	D471E	0.1298	likely_benign
chr10	71819050	T	G	hg38	P07602	ENST00000394936.8	D471A	0.2385	likely_benign
chr10	71819050	T	C	hg38	P07602	ENST00000394936.8	D471G	0.368	ambiguous
chr10	71819050	T	A	hg38	P07602	ENST00000394936.8	D471V	0.2809	likely_benign
chr10	71819051	C	T	hg38	P07602	ENST00000394936.8	D471N	0.1327	likely_benign
chr10	71819051	C	G	hg38	P07602	ENST00000394936.8	D471H	0.3321	likely_benign
chr10	71819051	C	A	hg38	P07602	ENST00000394936.8	D471Y	0.3511	ambiguous
chr10	71819052	C	A	hg38	P07602	ENST00000394936.8	M470I	0.634	likely_pathogenic
chr10	71819052	C	T	hg38	P07602	ENST00000394936.8	M470I	0.634	likely_pathogenic
chr10	71819052	C	G	hg38	P07602	ENST00000394936.8	M470I	0.634	likely_pathogenic
chr10	71819053	A	C	hg38	P07602	ENST00000394936.8	M470R	0.4299	ambiguous
chr10	71819053	A	T	hg38	P07602	ENST00000394936.8	M470K	0.4165	ambiguous
chr10	71819053	A	G	hg38	P07602	ENST00000394936.8	M470T	0.391	ambiguous
chr10	71819054	T	A	hg38	P07602	ENST00000394936.8	M470L	0.1595	likely_benign
chr10	71819054	T	G	hg38	P07602	ENST00000394936.8	M470L	0.1595	likely_benign
chr10	71819054	T	C	hg38	P07602	ENST00000394936.8	M470V	0.1906	likely_benign
chr10	71819056	A	G	hg38	P07602	ENST00000394936.8	V469A	0.1993	likely_benign
chr10	71819056	A	T	hg38	P07602	ENST00000394936.8	V469E	0.2096	likely_benign
chr10	71819056	A	C	hg38	P07602	ENST00000394936.8	V469G	0.2295	likely_benign
chr10	71819057	C	A	hg38	P07602	ENST00000394936.8	V469L	0.2668	likely_benign
chr10	71819057	C	G	hg38	P07602	ENST00000394936.8	V469L	0.2668	likely_benign
chr10	71819057	C	T	hg38	P07602	ENST00000394936.8	V469M	0.1126	likely_benign
chr10	71819058	C	A	hg38	P07602	ENST00000394936.8	E468D	0.1634	likely_benign
chr10	71819058	C	G	hg38	P07602	ENST00000394936.8	E468D	0.1634	likely_benign
chr10	71819059	T	G	hg38	P07602	ENST00000394936.8	E468A	0.1862	likely_benign
chr10	71819059	T	C	hg38	P07602	ENST00000394936.8	E468G	0.2115	likely_benign
chr10	71819059	T	A	hg38	P07602	ENST00000394936.8	E468V	0.4035	ambiguous
chr10	71819060	C	G	hg38	P07602	ENST00000394936.8	E468Q	0.1438	likely_benign
chr10	71819060	C	T	hg38	P07602	ENST00000394936.8	E468K	0.1774	likely_benign
chr10	71819062	A	G	hg38	P07602	ENST00000394936.8	V467A	0.1153	likely_benign
chr10	71819062	A	T	hg38	P07602	ENST00000394936.8	V467E	0.169	likely_benign
chr10	71819062	A	C	hg38	P07602	ENST00000394936.8	V467G	0.1438	likely_benign
chr10	71819063	C	A	hg38	P07602	ENST00000394936.8	V467L	0.1272	likely_benign
chr10	71819063	C	G	hg38	P07602	ENST00000394936.8	V467L	0.1272	likely_benign
chr10	71819063	C	T	hg38	P07602	ENST00000394936.8	V467M	0.1137	likely_benign
chr10	71819065	A	C	hg38	P07602	ENST00000394936.8	L466R	0.9085	likely_pathogenic
chr10	71819065	A	T	hg38	P07602	ENST00000394936.8	L466Q	0.9007	likely_pathogenic
chr10	71819065	A	G	hg38	P07602	ENST00000394936.8	L466P	0.9525	likely_pathogenic
chr10	71819066	G	T	hg38	P07602	ENST00000394936.8	L466M	0.2328	likely_benign
chr10	71819066	G	C	hg38	P07602	ENST00000394936.8	L466V	0.2672	likely_benign
chr10	71819067	G	C	hg38	P07602	ENST00000394936.8	I465M	0.1166	likely_benign
chr10	71819068	A	T	hg38	P07602	ENST00000394936.8	I465N	0.5187	ambiguous
chr10	71819068	A	C	hg38	P07602	ENST00000394936.8	I465S	0.5049	ambiguous
chr10	71819068	A	G	hg38	P07602	ENST00000394936.8	I465T	0.4675	ambiguous
chr10	71819069	T	G	hg38	P07602	ENST00000394936.8	I465L	0.1294	likely_benign
chr10	71819069	T	A	hg38	P07602	ENST00000394936.8	I465F	0.226	likely_benign
chr10	71819069	T	C	hg38	P07602	ENST00000394936.8	I465V	0.0852	likely_benign
chr10	71819070	C	A	hg38	P07602	ENST00000394936.8	E464D	0.1521	likely_benign
chr10	71819070	C	G	hg38	P07602	ENST00000394936.8	E464D	0.1521	likely_benign
chr10	71819071	T	G	hg38	P07602	ENST00000394936.8	E464A	0.226	likely_benign
chr10	71819071	T	C	hg38	P07602	ENST00000394936.8	E464G	0.1962	likely_benign
chr10	71819071	T	A	hg38	P07602	ENST00000394936.8	E464V	0.5192	ambiguous
chr10	71819072	C	G	hg38	P07602	ENST00000394936.8	E464Q	0.1337	likely_benign
chr10	71819072	C	T	hg38	P07602	ENST00000394936.8	E464K	0.1614	likely_benign
chr10	71819073	G	C	hg38	P07602	ENST00000394936.8	I463M	0.0934	likely_benign
chr10	71819074	A	T	hg38	P07602	ENST00000394936.8	I463N	0.6813	likely_pathogenic
chr10	71819074	A	C	hg38	P07602	ENST00000394936.8	I463S	0.4772	ambiguous
chr10	71819074	A	G	hg38	P07602	ENST00000394936.8	I463T	0.1414	likely_benign
chr10	71819075	T	G	hg38	P07602	ENST00000394936.8	I463L	0.0918	likely_benign
chr10	71819075	T	A	hg38	P07602	ENST00000394936.8	I463F	0.2433	likely_benign
chr10	71819075	T	C	hg38	P07602	ENST00000394936.8	I463V	0.096	likely_benign
chr10	71819077	A	C	hg38	P07602	ENST00000394936.8	L462R	0.9542	likely_pathogenic
chr10	71819077	A	T	hg38	P07602	ENST00000394936.8	L462Q	0.9387	likely_pathogenic
chr10	71819077	A	G	hg38	P07602	ENST00000394936.8	L462P	0.966	likely_pathogenic
chr10	71819078	G	T	hg38	P07602	ENST00000394936.8	L462M	0.2347	likely_benign
chr10	71819078	G	C	hg38	P07602	ENST00000394936.8	L462V	0.1881	likely_benign
chr10	71819080	A	G	hg38	P07602	ENST00000394936.8	V461A	0.1921	likely_benign
chr10	71819080	A	T	hg38	P07602	ENST00000394936.8	V461E	0.2804	likely_benign
chr10	71819080	A	C	hg38	P07602	ENST00000394936.8	V461G	0.2736	likely_benign
chr10	71819081	C	A	hg38	P07602	ENST00000394936.8	V461L	0.1206	likely_benign
chr10	71819081	C	G	hg38	P07602	ENST00000394936.8	V461L	0.1206	likely_benign
chr10	71819081	C	T	hg38	P07602	ENST00000394936.8	V461M	0.0867	likely_benign
chr10	71819083	G	C	hg38	P07602	ENST00000394936.8	P460R	0.3405	ambiguous
chr10	71819083	G	T	hg38	P07602	ENST00000394936.8	P460H	0.3253	likely_benign
chr10	71819083	G	A	hg38	P07602	ENST00000394936.8	P460L	0.2968	likely_benign
chr10	71819084	G	C	hg38	P07602	ENST00000394936.8	P460A	0.1668	likely_benign
chr10	71819084	G	A	hg38	P07602	ENST00000394936.8	P460S	0.2153	likely_benign
chr10	71819084	G	T	hg38	P07602	ENST00000394936.8	P460T	0.1884	likely_benign
chr10	71819085	C	A	hg38	P07602	ENST00000394936.8	E459D	0.7439	likely_pathogenic
chr10	71819085	C	G	hg38	P07602	ENST00000394936.8	E459D	0.7439	likely_pathogenic
chr10	71819086	T	G	hg38	P07602	ENST00000394936.8	E459A	0.3772	ambiguous
chr10	71819086	T	C	hg38	P07602	ENST00000394936.8	E459G	0.2789	likely_benign
chr10	71819086	T	A	hg38	P07602	ENST00000394936.8	E459V	0.5776	likely_pathogenic
chr10	71819087	C	G	hg38	P07602	ENST00000394936.8	E459Q	0.1904	likely_benign
chr10	71819087	C	T	hg38	P07602	ENST00000394936.8	E459K	0.2522	likely_benign
chr10	71819089	T	C	hg38	P07602	ENST00000394936.8	Y458C	0.9401	likely_pathogenic
chr10	71819089	T	A	hg38	P07602	ENST00000394936.8	Y458F	0.2966	likely_benign
chr10	71819089	T	G	hg38	P07602	ENST00000394936.8	Y458S	0.8419	likely_pathogenic
chr10	71819090	A	T	hg38	P07602	ENST00000394936.8	Y458N	0.5923	likely_pathogenic
chr10	71819090	A	C	hg38	P07602	ENST00000394936.8	Y458D	0.8841	likely_pathogenic
chr10	71819090	A	G	hg38	P07602	ENST00000394936.8	Y458H	0.7698	likely_pathogenic
chr10	71819091	C	A	hg38	P07602	ENST00000394936.8	E457D	0.2399	likely_benign
chr10	71819091	C	G	hg38	P07602	ENST00000394936.8	E457D	0.2399	likely_benign
chr10	71819092	T	G	hg38	P07602	ENST00000394936.8	E457A	0.1653	likely_benign
chr10	71819092	T	C	hg38	P07602	ENST00000394936.8	E457G	0.2406	likely_benign
chr10	71819092	T	A	hg38	P07602	ENST00000394936.8	E457V	0.3189	likely_benign
chr10	71819093	C	G	hg38	P07602	ENST00000394936.8	E457Q	0.0932	likely_benign
chr10	71819093	C	T	hg38	P07602	ENST00000394936.8	E457K	0.1576	likely_benign
chr10	71819095	G	T	hg38	P07602	ENST00000394936.8	A456E	0.1013	likely_benign
chr10	71819095	G	C	hg38	P07602	ENST00000394936.8	A456G	0.1221	likely_benign
chr10	71819095	G	A	hg38	P07602	ENST00000394936.8	A456V	0.1031	likely_benign
chr10	71819096	C	G	hg38	P07602	ENST00000394936.8	A456P	0.5747	likely_pathogenic
chr10	71819096	C	A	hg38	P07602	ENST00000394936.8	A456S	0.0696	likely_benign
chr10	71819096	C	T	hg38	P07602	ENST00000394936.8	A456T	0.0608	likely_benign
chr10	71819098	A	G	hg38	P07602	ENST00000394936.8	V455A	0.4823	ambiguous
chr10	71819098	A	T	hg38	P07602	ENST00000394936.8	V455E	0.8429	likely_pathogenic
chr10	71819098	A	C	hg38	P07602	ENST00000394936.8	V455G	0.7521	likely_pathogenic
chr10	71819099	C	A	hg38	P07602	ENST00000394936.8	V455L	0.4127	ambiguous
chr10	71819099	C	G	hg38	P07602	ENST00000394936.8	V455L	0.4127	ambiguous
chr10	71819099	C	T	hg38	P07602	ENST00000394936.8	V455M	0.2367	likely_benign
chr10	71819100	A	T	hg38	P07602	ENST00000394936.8	F454L	0.876	likely_pathogenic
chr10	71819100	A	C	hg38	P07602	ENST00000394936.8	F454L	0.876	likely_pathogenic
chr10	71819101	A	C	hg38	P07602	ENST00000394936.8	F454C	0.9454	likely_pathogenic
chr10	71819101	A	G	hg38	P07602	ENST00000394936.8	F454S	0.8973	likely_pathogenic
chr10	71819101	A	T	hg38	P07602	ENST00000394936.8	F454Y	0.4112	ambiguous
chr10	71819102	A	T	hg38	P07602	ENST00000394936.8	F454I	0.3896	ambiguous
chr10	71819102	A	G	hg38	P07602	ENST00000394936.8	F454L	0.876	likely_pathogenic
chr10	71819102	A	C	hg38	P07602	ENST00000394936.8	F454V	0.4153	ambiguous
chr10	71819103	C	A	hg38	P07602	ENST00000394936.8	Q453H	0.1722	likely_benign
chr10	71819103	C	G	hg38	P07602	ENST00000394936.8	Q453H	0.1722	likely_benign
chr10	71819104	T	C	hg38	P07602	ENST00000394936.8	Q453R	0.0865	likely_benign
chr10	71819104	T	A	hg38	P07602	ENST00000394936.8	Q453L	0.1439	likely_benign
chr10	71819104	T	G	hg38	P07602	ENST00000394936.8	Q453P	0.5193	ambiguous
chr10	71819105	G	C	hg38	P07602	ENST00000394936.8	Q453E	0.0554	likely_benign
chr10	71819105	G	T	hg38	P07602	ENST00000394936.8	Q453K	0.0841	likely_benign
chr10	71819106	A	T	hg38	P07602	ENST00000394936.8	D452E	0.2507	likely_benign
chr10	71819106	A	C	hg38	P07602	ENST00000394936.8	D452E	0.2507	likely_benign
chr10	71819107	T	G	hg38	P07602	ENST00000394936.8	D452A	0.316	likely_benign
chr10	71819107	T	C	hg38	P07602	ENST00000394936.8	D452G	0.2629	likely_benign
chr10	71819107	T	A	hg38	P07602	ENST00000394936.8	D452V	0.301	likely_benign
chr10	71819108	C	T	hg38	P07602	ENST00000394936.8	D452N	0.1126	likely_benign
chr10	71819108	C	G	hg38	P07602	ENST00000394936.8	D452H	0.3052	likely_benign
chr10	71819108	C	A	hg38	P07602	ENST00000394936.8	D452Y	0.2791	likely_benign
chr10	71819109	A	C	hg38	P07602	ENST00000394936.8	C451W	0.9825	likely_pathogenic
chr10	71819110	C	A	hg38	P07602	ENST00000394936.8	C451F	0.9835	likely_pathogenic
chr10	71819110	C	G	hg38	P07602	ENST00000394936.8	C451S	0.991	likely_pathogenic
chr10	71819110	C	T	hg38	P07602	ENST00000394936.8	C451Y	0.9887	likely_pathogenic
chr10	71819111	A	G	hg38	P07602	ENST00000394936.8	C451R	0.9855	likely_pathogenic
chr10	71819111	A	C	hg38	P07602	ENST00000394936.8	C451G	0.9288	likely_pathogenic
chr10	71819111	A	T	hg38	P07602	ENST00000394936.8	C451S	0.991	likely_pathogenic
chr10	71819465	C	A	hg38	P07602	ENST00000394936.8	Q450H	0.5651	likely_pathogenic
chr10	71819465	C	G	hg38	P07602	ENST00000394936.8	Q450H	0.5651	likely_pathogenic
chr10	71819466	T	C	hg38	P07602	ENST00000394936.8	Q450R	0.2192	likely_benign
chr10	71819466	T	A	hg38	P07602	ENST00000394936.8	Q450L	0.3584	ambiguous
chr10	71819466	T	G	hg38	P07602	ENST00000394936.8	Q450P	0.295	likely_benign
chr10	71819467	G	C	hg38	P07602	ENST00000394936.8	Q450E	0.0651	likely_benign
chr10	71819467	G	T	hg38	P07602	ENST00000394936.8	Q450K	0.1527	likely_benign
chr10	71819468	C	A	hg38	P07602	ENST00000394936.8	K449N	0.1692	likely_benign
chr10	71819468	C	G	hg38	P07602	ENST00000394936.8	K449N	0.1692	likely_benign
chr10	71819469	T	C	hg38	P07602	ENST00000394936.8	K449R	0.1011	likely_benign
chr10	71819469	T	A	hg38	P07602	ENST00000394936.8	K449M	0.1677	likely_benign
chr10	71819469	T	G	hg38	P07602	ENST00000394936.8	K449T	0.1148	likely_benign
chr10	71819470	T	G	hg38	P07602	ENST00000394936.8	K449Q	0.0926	likely_benign
chr10	71819470	T	C	hg38	P07602	ENST00000394936.8	K449E	0.0883	likely_benign
chr10	71819471	C	A	hg38	P07602	ENST00000394936.8	Q448H	0.2427	likely_benign
chr10	71819471	C	G	hg38	P07602	ENST00000394936.8	Q448H	0.2427	likely_benign
chr10	71819472	T	C	hg38	P07602	ENST00000394936.8	Q448R	0.0723	likely_benign
chr10	71819472	T	A	hg38	P07602	ENST00000394936.8	Q448L	0.1608	likely_benign
chr10	71819472	T	G	hg38	P07602	ENST00000394936.8	Q448P	0.4933	ambiguous
chr10	71819473	G	C	hg38	P07602	ENST00000394936.8	Q448E	0.0923	likely_benign
chr10	71819473	G	T	hg38	P07602	ENST00000394936.8	Q448K	0.0716	likely_benign
chr10	71819475	T	C	hg38	P07602	ENST00000394936.8	Y447C	0.5997	likely_pathogenic
chr10	71819475	T	A	hg38	P07602	ENST00000394936.8	Y447F	0.1002	likely_benign
chr10	71819475	T	G	hg38	P07602	ENST00000394936.8	Y447S	0.3558	ambiguous
chr10	71819476	A	T	hg38	P07602	ENST00000394936.8	Y447N	0.517	ambiguous
chr10	71819476	A	C	hg38	P07602	ENST00000394936.8	Y447D	0.6254	likely_pathogenic
chr10	71819476	A	G	hg38	P07602	ENST00000394936.8	Y447H	0.4457	ambiguous
chr10	71819478	G	C	hg38	P07602	ENST00000394936.8	P446R	0.1239	likely_benign
chr10	71819478	G	T	hg38	P07602	ENST00000394936.8	P446H	0.1571	likely_benign
chr10	71819478	G	A	hg38	P07602	ENST00000394936.8	P446L	0.1308	likely_benign
chr10	71819479	G	C	hg38	P07602	ENST00000394936.8	P446A	0.0813	likely_benign
chr10	71819479	G	A	hg38	P07602	ENST00000394936.8	P446S	0.1009	likely_benign
chr10	71819479	G	T	hg38	P07602	ENST00000394936.8	P446T	0.0772	likely_benign
chr10	71819480	G	T	hg38	P07602	ENST00000394936.8	D445E	0.0983	likely_benign
chr10	71819480	G	C	hg38	P07602	ENST00000394936.8	D445E	0.0983	likely_benign
chr10	71819481	T	G	hg38	P07602	ENST00000394936.8	D445A	0.0913	likely_benign
chr10	71819481	T	C	hg38	P07602	ENST00000394936.8	D445G	0.1057	likely_benign
chr10	71819481	T	A	hg38	P07602	ENST00000394936.8	D445V	0.1168	likely_benign
chr10	71819482	C	T	hg38	P07602	ENST00000394936.8	D445N	0.0854	likely_benign
chr10	71819482	C	G	hg38	P07602	ENST00000394936.8	D445H	0.1694	likely_benign
chr10	71819482	C	A	hg38	P07602	ENST00000394936.8	D445Y	0.1543	likely_benign
chr10	71819484	G	C	hg38	P07602	ENST00000394936.8	P444R	0.7419	likely_pathogenic
chr10	71819484	G	T	hg38	P07602	ENST00000394936.8	P444Q	0.8145	likely_pathogenic
chr10	71819484	G	A	hg38	P07602	ENST00000394936.8	P444L	0.7552	likely_pathogenic
chr10	71819485	G	C	hg38	P07602	ENST00000394936.8	P444A	0.6141	likely_pathogenic
chr10	71819485	G	A	hg38	P07602	ENST00000394936.8	P444S	0.7094	likely_pathogenic
chr10	71819485	G	T	hg38	P07602	ENST00000394936.8	P444T	0.719	likely_pathogenic
chr10	71819487	A	C	hg38	P07602	ENST00000394936.8	L443R	0.9555	likely_pathogenic
chr10	71819487	A	T	hg38	P07602	ENST00000394936.8	L443Q	0.9578	likely_pathogenic
chr10	71819487	A	G	hg38	P07602	ENST00000394936.8	L443P	0.9739	likely_pathogenic
chr10	71819488	G	T	hg38	P07602	ENST00000394936.8	L443M	0.4939	ambiguous
chr10	71819488	G	C	hg38	P07602	ENST00000394936.8	L443V	0.4449	ambiguous
chr10	71819489	G	T	hg38	P07602	ENST00000394936.8	F442L	0.7104	likely_pathogenic
chr10	71819489	G	C	hg38	P07602	ENST00000394936.8	F442L	0.7104	likely_pathogenic
chr10	71819490	A	C	hg38	P07602	ENST00000394936.8	F442C	0.8722	likely_pathogenic
chr10	71819490	A	G	hg38	P07602	ENST00000394936.8	F442S	0.8054	likely_pathogenic
chr10	71819490	A	T	hg38	P07602	ENST00000394936.8	F442Y	0.2952	likely_benign
chr10	71819491	A	T	hg38	P07602	ENST00000394936.8	F442I	0.2602	likely_benign
chr10	71819491	A	G	hg38	P07602	ENST00000394936.8	F442L	0.7104	likely_pathogenic
chr10	71819491	A	C	hg38	P07602	ENST00000394936.8	F442V	0.3349	likely_benign
chr10	71819492	G	T	hg38	P07602	ENST00000394936.8	S441R	0.3188	likely_benign
chr10	71819492	G	C	hg38	P07602	ENST00000394936.8	S441R	0.3188	likely_benign
chr10	71819493	C	T	hg38	P07602	ENST00000394936.8	S441N	0.1074	likely_benign
chr10	71819493	C	A	hg38	P07602	ENST00000394936.8	S441I	0.2235	likely_benign
chr10	71819493	C	G	hg38	P07602	ENST00000394936.8	S441T	0.1107	likely_benign
chr10	71819494	T	G	hg38	P07602	ENST00000394936.8	S441R	0.3188	likely_benign
chr10	71819494	T	A	hg38	P07602	ENST00000394936.8	S441C	0.4179	ambiguous
chr10	71819494	T	C	hg38	P07602	ENST00000394936.8	S441G	0.0886	likely_benign
chr10	71819495	G	C	hg38	P07602	ENST00000394936.8	C440W	0.9854	likely_pathogenic
chr10	71819496	C	A	hg38	P07602	ENST00000394936.8	C440F	0.9793	likely_pathogenic
chr10	71819496	C	G	hg38	P07602	ENST00000394936.8	C440S	0.9927	likely_pathogenic
chr10	71819496	C	T	hg38	P07602	ENST00000394936.8	C440Y	0.992	likely_pathogenic
chr10	71819497	A	G	hg38	P07602	ENST00000394936.8	C440R	0.9889	likely_pathogenic
chr10	71819497	A	C	hg38	P07602	ENST00000394936.8	C440G	0.9548	likely_pathogenic
chr10	71819497	A	T	hg38	P07602	ENST00000394936.8	C440S	0.9927	likely_pathogenic
chr10	71819499	C	G	hg38	P07602	ENST00000394936.8	G439A	0.2182	likely_benign
chr10	71819499	C	T	hg38	P07602	ENST00000394936.8	G439D	0.962	likely_pathogenic
chr10	71819499	C	A	hg38	P07602	ENST00000394936.8	G439V	0.4041	ambiguous
chr10	71819500	C	G	hg38	P07602	ENST00000394936.8	G439R	0.9706	likely_pathogenic
chr10	71819500	C	A	hg38	P07602	ENST00000394936.8	G439C	0.8249	likely_pathogenic
chr10	71819500	C	T	hg38	P07602	ENST00000394936.8	G439S	0.4104	ambiguous
chr10	71819501	T	A	hg38	P07602	ENST00000394936.8	K438N	0.6595	likely_pathogenic
chr10	71819501	T	G	hg38	P07602	ENST00000394936.8	K438N	0.6595	likely_pathogenic
chr10	71819502	T	C	hg38	P07602	ENST00000394936.8	K438R	0.1356	likely_benign
chr10	71819502	T	A	hg38	P07602	ENST00000394936.8	K438I	0.6857	likely_pathogenic
chr10	71819502	T	G	hg38	P07602	ENST00000394936.8	K438T	0.3652	ambiguous
chr10	71819503	T	G	hg38	P07602	ENST00000394936.8	K438Q	0.3067	likely_benign
chr10	71819503	T	C	hg38	P07602	ENST00000394936.8	K438E	0.3486	ambiguous
chr10	71819504	C	A	hg38	P07602	ENST00000394936.8	E437D	0.3282	likely_benign
chr10	71819504	C	G	hg38	P07602	ENST00000394936.8	E437D	0.3282	likely_benign
chr10	71819505	T	G	hg38	P07602	ENST00000394936.8	E437A	0.2676	likely_benign
chr10	71819505	T	C	hg38	P07602	ENST00000394936.8	E437G	0.1825	likely_benign
chr10	71819505	T	A	hg38	P07602	ENST00000394936.8	E437V	0.3915	ambiguous
chr10	71819506	C	G	hg38	P07602	ENST00000394936.8	E437Q	0.1103	likely_benign
chr10	71819506	C	T	hg38	P07602	ENST00000394936.8	E437K	0.1293	likely_benign
chr10	71819508	A	C	hg38	P07602	ENST00000394936.8	L436R	0.8929	likely_pathogenic
chr10	71819508	A	T	hg38	P07602	ENST00000394936.8	L436H	0.9324	likely_pathogenic
chr10	71819508	A	G	hg38	P07602	ENST00000394936.8	L436P	0.9707	likely_pathogenic
chr10	71819509	G	T	hg38	P07602	ENST00000394936.8	L436I	0.2189	likely_benign
chr10	71819509	G	A	hg38	P07602	ENST00000394936.8	L436F	0.2185	likely_benign
chr10	71819509	G	C	hg38	P07602	ENST00000394936.8	L436V	0.1773	likely_benign
chr10	71819511	G	T	hg38	P07602	ENST00000394936.8	A435D	0.7394	likely_pathogenic
chr10	71819511	G	C	hg38	P07602	ENST00000394936.8	A435G	0.2928	likely_benign
chr10	71819511	G	A	hg38	P07602	ENST00000394936.8	A435V	0.2018	likely_benign
chr10	71819512	C	G	hg38	P07602	ENST00000394936.8	A435P	0.9543	likely_pathogenic
chr10	71819512	C	A	hg38	P07602	ENST00000394936.8	A435S	0.1486	likely_benign
chr10	71819512	C	T	hg38	P07602	ENST00000394936.8	A435T	0.1695	likely_benign
chr10	71819514	G	T	hg38	P07602	ENST00000394936.8	A434D	0.0907	likely_benign
chr10	71819514	G	C	hg38	P07602	ENST00000394936.8	A434G	0.1257	likely_benign
chr10	71819514	G	A	hg38	P07602	ENST00000394936.8	A434V	0.1306	likely_benign
chr10	71819515	C	G	hg38	P07602	ENST00000394936.8	A434P	0.6075	likely_pathogenic
chr10	71819515	C	A	hg38	P07602	ENST00000394936.8	A434S	0.0817	likely_benign
chr10	71819515	C	T	hg38	P07602	ENST00000394936.8	A434T	0.0842	likely_benign
chr10	71819517	A	C	hg38	P07602	ENST00000394936.8	L433R	0.1991	likely_benign
chr10	71819517	A	T	hg38	P07602	ENST00000394936.8	L433Q	0.1894	likely_benign
chr10	71819517	A	G	hg38	P07602	ENST00000394936.8	L433P	0.879	likely_pathogenic
chr10	71819518	G	T	hg38	P07602	ENST00000394936.8	L433M	0.1356	likely_benign
chr10	71819518	G	C	hg38	P07602	ENST00000394936.8	L433V	0.114	likely_benign
chr10	71819519	G	C	hg38	P07602	ENST00000394936.8	I432M	0.3824	ambiguous
chr10	71819520	A	T	hg38	P07602	ENST00000394936.8	I432N	0.88	likely_pathogenic
chr10	71819520	A	C	hg38	P07602	ENST00000394936.8	I432S	0.952	likely_pathogenic
chr10	71819520	A	G	hg38	P07602	ENST00000394936.8	I432T	0.9636	likely_pathogenic
chr10	71819521	T	G	hg38	P07602	ENST00000394936.8	I432L	0.4399	ambiguous
chr10	71819521	T	A	hg38	P07602	ENST00000394936.8	I432F	0.6458	likely_pathogenic
chr10	71819521	T	C	hg38	P07602	ENST00000394936.8	I432V	0.5165	ambiguous
chr10	71819522	C	A	hg38	P07602	ENST00000394936.8	E431D	0.2671	likely_benign
chr10	71819522	C	G	hg38	P07602	ENST00000394936.8	E431D	0.2671	likely_benign
chr10	71819523	T	G	hg38	P07602	ENST00000394936.8	E431A	0.2751	likely_benign
chr10	71819523	T	C	hg38	P07602	ENST00000394936.8	E431G	0.3615	ambiguous
chr10	71819523	T	A	hg38	P07602	ENST00000394936.8	E431V	0.4676	ambiguous
chr10	71819524	C	G	hg38	P07602	ENST00000394936.8	E431Q	0.1304	likely_benign
chr10	71819524	C	T	hg38	P07602	ENST00000394936.8	E431K	0.2482	likely_benign
chr10	71819525	C	A	hg38	P07602	ENST00000394936.8	Q430H	0.2662	likely_benign
chr10	71819525	C	G	hg38	P07602	ENST00000394936.8	Q430H	0.2662	likely_benign
chr10	71819526	T	C	hg38	P07602	ENST00000394936.8	Q430R	0.1024	likely_benign
chr10	71819526	T	A	hg38	P07602	ENST00000394936.8	Q430L	0.1415	likely_benign
chr10	71819526	T	G	hg38	P07602	ENST00000394936.8	Q430P	0.1453	likely_benign
chr10	71819527	G	C	hg38	P07602	ENST00000394936.8	Q430E	0.043	likely_benign
chr10	71819527	G	T	hg38	P07602	ENST00000394936.8	Q430K	0.0744	likely_benign
chr10	71819528	C	A	hg38	P07602	ENST00000394936.8	K429N	0.6803	likely_pathogenic
chr10	71819528	C	G	hg38	P07602	ENST00000394936.8	K429N	0.6803	likely_pathogenic
chr10	71819529	T	C	hg38	P07602	ENST00000394936.8	K429R	0.1056	likely_benign
chr10	71819529	T	A	hg38	P07602	ENST00000394936.8	K429M	0.4334	ambiguous
chr10	71819529	T	G	hg38	P07602	ENST00000394936.8	K429T	0.2709	likely_benign
chr10	71819530	T	G	hg38	P07602	ENST00000394936.8	K429Q	0.1313	likely_benign
chr10	71819530	T	C	hg38	P07602	ENST00000394936.8	K429E	0.1458	likely_benign
chr10	71819532	G	T	hg38	P07602	ENST00000394936.8	T428N	0.5055	ambiguous
chr10	71819532	G	A	hg38	P07602	ENST00000394936.8	T428I	0.9099	likely_pathogenic
chr10	71819532	G	C	hg38	P07602	ENST00000394936.8	T428S	0.2516	likely_benign
chr10	71819533	T	C	hg38	P07602	ENST00000394936.8	T428A	0.3938	ambiguous
chr10	71819533	T	G	hg38	P07602	ENST00000394936.8	T428P	0.443	ambiguous
chr10	71819533	T	A	hg38	P07602	ENST00000394936.8	T428S	0.2516	likely_benign
chr10	71819534	G	T	hg38	P07602	ENST00000394936.8	S427R	0.8026	likely_pathogenic
chr10	71819534	G	C	hg38	P07602	ENST00000394936.8	S427R	0.8026	likely_pathogenic
chr10	71819535	C	T	hg38	P07602	ENST00000394936.8	S427N	0.5274	ambiguous
chr10	71819535	C	A	hg38	P07602	ENST00000394936.8	S427I	0.6127	likely_pathogenic
chr10	71819535	C	G	hg38	P07602	ENST00000394936.8	S427T	0.1999	likely_benign
chr10	71819536	T	G	hg38	P07602	ENST00000394936.8	S427R	0.8026	likely_pathogenic
chr10	71819536	T	A	hg38	P07602	ENST00000394936.8	S427C	0.5355	ambiguous
chr10	71819536	T	C	hg38	P07602	ENST00000394936.8	S427G	0.2849	likely_benign
chr10	71819537	G	T	hg38	P07602	ENST00000394936.8	N426K	0.7143	likely_pathogenic
chr10	71819537	G	C	hg38	P07602	ENST00000394936.8	N426K	0.7143	likely_pathogenic
chr10	71819538	T	A	hg38	P07602	ENST00000394936.8	N426I	0.7692	likely_pathogenic
chr10	71819538	T	C	hg38	P07602	ENST00000394936.8	N426S	0.5541	ambiguous
chr10	71819538	T	G	hg38	P07602	ENST00000394936.8	N426T	0.6567	likely_pathogenic
chr10	71819539	T	C	hg38	P07602	ENST00000394936.8	N426D	0.553	ambiguous
chr10	71819539	T	G	hg38	P07602	ENST00000394936.8	N426H	0.5237	ambiguous
chr10	71819539	T	A	hg38	P07602	ENST00000394936.8	N426Y	0.5693	likely_pathogenic
chr10	71819540	T	A	hg38	P07602	ENST00000394936.8	K425N	0.4208	ambiguous
chr10	71819540	T	G	hg38	P07602	ENST00000394936.8	K425N	0.4208	ambiguous
chr10	71819541	T	C	hg38	P07602	ENST00000394936.8	K425R	0.1229	likely_benign
chr10	71819541	T	A	hg38	P07602	ENST00000394936.8	K425I	0.5862	likely_pathogenic
chr10	71819541	T	G	hg38	P07602	ENST00000394936.8	K425T	0.2775	likely_benign
chr10	71819542	T	G	hg38	P07602	ENST00000394936.8	K425Q	0.1624	likely_benign
chr10	71819542	T	C	hg38	P07602	ENST00000394936.8	K425E	0.1823	likely_benign
chr10	71819543	C	A	hg38	P07602	ENST00000394936.8	E424D	0.3562	ambiguous
chr10	71819543	C	G	hg38	P07602	ENST00000394936.8	E424D	0.3562	ambiguous
chr10	71819544	T	G	hg38	P07602	ENST00000394936.8	E424A	0.2872	likely_benign
chr10	71819544	T	C	hg38	P07602	ENST00000394936.8	E424G	0.1922	likely_benign
chr10	71819544	T	A	hg38	P07602	ENST00000394936.8	E424V	0.4529	ambiguous
chr10	71819545	C	G	hg38	P07602	ENST00000394936.8	E424Q	0.1644	likely_benign
chr10	71819545	C	T	hg38	P07602	ENST00000394936.8	E424K	0.263	likely_benign
chr10	71819547	A	C	hg38	P07602	ENST00000394936.8	L423R	0.774	likely_pathogenic
chr10	71819547	A	T	hg38	P07602	ENST00000394936.8	L423Q	0.8482	likely_pathogenic
chr10	71819547	A	G	hg38	P07602	ENST00000394936.8	L423P	0.954	likely_pathogenic
chr10	71819548	G	T	hg38	P07602	ENST00000394936.8	L423M	0.3413	ambiguous
chr10	71819548	G	C	hg38	P07602	ENST00000394936.8	L423V	0.3266	likely_benign
chr10	71819549	G	T	hg38	P07602	ENST00000394936.8	N422K	0.4805	ambiguous
chr10	71819549	G	C	hg38	P07602	ENST00000394936.8	N422K	0.4805	ambiguous
chr10	71819550	T	A	hg38	P07602	ENST00000394936.8	N422I	0.341	ambiguous
chr10	71819550	T	C	hg38	P07602	ENST00000394936.8	N422S	0.1393	likely_benign
chr10	71819550	T	G	hg38	P07602	ENST00000394936.8	N422T	0.2323	likely_benign
chr10	71819551	T	C	hg38	P07602	ENST00000394936.8	N422D	0.3396	likely_benign
chr10	71819551	T	G	hg38	P07602	ENST00000394936.8	N422H	0.136	likely_benign
chr10	71819551	T	A	hg38	P07602	ENST00000394936.8	N422Y	0.2571	likely_benign
chr10	71819553	C	T	hg38	P07602	ENST00000394936.8	R421H	0.0573	likely_benign
chr10	71819553	C	A	hg38	P07602	ENST00000394936.8	R421L	0.1462	likely_benign
chr10	71819553	C	G	hg38	P07602	ENST00000394936.8	R421P	0.6531	likely_pathogenic
chr10	71819554	G	A	hg38	P07602	ENST00000394936.8	R421C	0.1944	likely_benign
chr10	71819554	G	C	hg38	P07602	ENST00000394936.8	R421G	0.1139	likely_benign
chr10	71819554	G	T	hg38	P07602	ENST00000394936.8	R421S	0.1834	likely_benign
chr10	71819555	A	T	hg38	P07602	ENST00000394936.8	D420E	0.2294	likely_benign
chr10	71819555	A	C	hg38	P07602	ENST00000394936.8	D420E	0.2294	likely_benign
chr10	71819556	T	G	hg38	P07602	ENST00000394936.8	D420A	0.4099	ambiguous
chr10	71819556	T	C	hg38	P07602	ENST00000394936.8	D420G	0.2694	likely_benign
chr10	71819556	T	A	hg38	P07602	ENST00000394936.8	D420V	0.4616	ambiguous
chr10	71819557	C	T	hg38	P07602	ENST00000394936.8	D420N	0.2473	likely_benign
chr10	71819557	C	G	hg38	P07602	ENST00000394936.8	D420H	0.4581	ambiguous
chr10	71819557	C	A	hg38	P07602	ENST00000394936.8	D420Y	0.3561	ambiguous
chr10	71819558	C	A	hg38	P07602	ENST00000394936.8	L419F	0.3987	ambiguous
chr10	71819558	C	G	hg38	P07602	ENST00000394936.8	L419F	0.3987	ambiguous
chr10	71819559	A	G	hg38	P07602	ENST00000394936.8	L419S	0.8902	likely_pathogenic
chr10	71819559	A	C	hg38	P07602	ENST00000394936.8	L419W	0.7397	likely_pathogenic
chr10	71819560	A	T	hg38	P07602	ENST00000394936.8	L419M	0.2312	likely_benign
chr10	71819560	A	C	hg38	P07602	ENST00000394936.8	L419V	0.1615	likely_benign
chr10	71819562	T	C	hg38	P07602	ENST00000394936.8	Y418C	0.7354	likely_pathogenic
chr10	71819562	T	A	hg38	P07602	ENST00000394936.8	Y418F	0.139	likely_benign
chr10	71819562	T	G	hg38	P07602	ENST00000394936.8	Y418S	0.5184	ambiguous
chr10	71819563	A	T	hg38	P07602	ENST00000394936.8	Y418N	0.5847	likely_pathogenic
chr10	71819563	A	C	hg38	P07602	ENST00000394936.8	Y418D	0.6864	likely_pathogenic
chr10	71819563	A	G	hg38	P07602	ENST00000394936.8	Y418H	0.5675	likely_pathogenic
chr10	71819565	C	G	hg38	P07602	ENST00000394936.8	G417A	0.0973	likely_benign
chr10	71819565	C	T	hg38	P07602	ENST00000394936.8	G417D	0.18	likely_benign
chr10	71819565	C	A	hg38	P07602	ENST00000394936.8	G417V	0.1373	likely_benign
chr10	71819566	C	G	hg38	P07602	ENST00000394936.8	G417R	0.2185	likely_benign
chr10	71819566	C	A	hg38	P07602	ENST00000394936.8	G417C	0.3465	ambiguous
chr10	71819566	C	T	hg38	P07602	ENST00000394936.8	G417S	0.0715	likely_benign
chr10	71819568	A	G	hg38	P07602	ENST00000394936.8	V416A	0.2768	likely_benign
chr10	71819568	A	T	hg38	P07602	ENST00000394936.8	V416E	0.8718	likely_pathogenic
chr10	71819568	A	C	hg38	P07602	ENST00000394936.8	V416G	0.5403	ambiguous
chr10	71819569	C	A	hg38	P07602	ENST00000394936.8	V416L	0.4164	ambiguous
chr10	71819569	C	G	hg38	P07602	ENST00000394936.8	V416L	0.4164	ambiguous
chr10	71819569	C	T	hg38	P07602	ENST00000394936.8	V416M	0.3607	ambiguous
chr10	71819571	A	C	hg38	P07602	ENST00000394936.8	L415R	0.9382	likely_pathogenic
chr10	71819571	A	T	hg38	P07602	ENST00000394936.8	L415Q	0.9282	likely_pathogenic
chr10	71819571	A	G	hg38	P07602	ENST00000394936.8	L415P	0.98	likely_pathogenic
chr10	71819572	G	T	hg38	P07602	ENST00000394936.8	L415M	0.2059	likely_benign
chr10	71819572	G	C	hg38	P07602	ENST00000394936.8	L415V	0.1416	likely_benign
chr10	71819573	C	A	hg38	P07602	ENST00000394936.8	K414N	0.5011	ambiguous
chr10	71819573	C	G	hg38	P07602	ENST00000394936.8	K414N	0.5011	ambiguous
chr10	71819574	T	C	hg38	P07602	ENST00000394936.8	K414R	0.115	likely_benign
chr10	71819574	T	A	hg38	P07602	ENST00000394936.8	K414M	0.1882	likely_benign
chr10	71819574	T	G	hg38	P07602	ENST00000394936.8	K414T	0.2045	likely_benign
chr10	71819575	T	G	hg38	P07602	ENST00000394936.8	K414Q	0.1533	likely_benign
chr10	71819575	T	C	hg38	P07602	ENST00000394936.8	K414E	0.244	likely_benign
chr10	71819576	C	A	hg38	P07602	ENST00000394936.8	K413N	0.8259	likely_pathogenic
chr10	71819576	C	G	hg38	P07602	ENST00000394936.8	K413N	0.8259	likely_pathogenic
chr10	71819577	T	C	hg38	P07602	ENST00000394936.8	K413R	0.1205	likely_benign
chr10	71819577	T	A	hg38	P07602	ENST00000394936.8	K413M	0.4447	ambiguous
chr10	71819577	T	G	hg38	P07602	ENST00000394936.8	K413T	0.4359	ambiguous
chr10	71819578	T	G	hg38	P07602	ENST00000394936.8	K413Q	0.1748	likely_benign
chr10	71819578	T	C	hg38	P07602	ENST00000394936.8	K413E	0.2311	likely_benign
chr10	71819579	G	C	hg38	P07602	ENST00000394936.8	C412W	0.9897	likely_pathogenic
chr10	71819580	C	A	hg38	P07602	ENST00000394936.8	C412F	0.9842	likely_pathogenic
chr10	71819580	C	G	hg38	P07602	ENST00000394936.8	C412S	0.9901	likely_pathogenic
chr10	71819580	C	T	hg38	P07602	ENST00000394936.8	C412Y	0.9943	likely_pathogenic
chr10	71819581	A	G	hg38	P07602	ENST00000394936.8	C412R	0.9932	likely_pathogenic
chr10	71819581	A	C	hg38	P07602	ENST00000394936.8	C412G	0.9424	likely_pathogenic
chr10	71819581	A	T	hg38	P07602	ENST00000394936.8	C412S	0.9901	likely_pathogenic
chr10	71819583	A	G	hg38	P07602	ENST00000394936.8	V411A	0.39	ambiguous
chr10	71819583	A	T	hg38	P07602	ENST00000394936.8	V411E	0.6869	likely_pathogenic
chr10	71819583	A	C	hg38	P07602	ENST00000394936.8	V411G	0.3545	ambiguous
chr10	71819584	C	A	hg38	P07602	ENST00000394936.8	V411L	0.4637	ambiguous
chr10	71819584	C	G	hg38	P07602	ENST00000394936.8	V411L	0.4637	ambiguous
chr10	71819584	C	T	hg38	P07602	ENST00000394936.8	V411M	0.2437	likely_benign
chr10	71819585	T	A	hg38	P07602	ENST00000394936.8	E410D	0.123	likely_benign
chr10	71819585	T	G	hg38	P07602	ENST00000394936.8	E410D	0.123	likely_benign
chr10	71819586	T	G	hg38	P07602	ENST00000394936.8	E410A	0.1883	likely_benign
chr10	71819586	T	C	hg38	P07602	ENST00000394936.8	E410G	0.2304	likely_benign
chr10	71819586	T	A	hg38	P07602	ENST00000394936.8	E410V	0.277	likely_benign
chr10	71819587	C	G	hg38	P07602	ENST00000394936.8	E410Q	0.1817	likely_benign
chr10	71819587	C	T	hg38	P07602	ENST00000394936.8	E410K	0.1787	likely_benign
chr10	71819588	G	C	hg38	P07602	ENST00000394936.8	C409W	0.9598	likely_pathogenic
chr10	71819589	C	A	hg38	P07602	ENST00000394936.8	C409F	0.973	likely_pathogenic
chr10	71819589	C	G	hg38	P07602	ENST00000394936.8	C409S	0.9804	likely_pathogenic
chr10	71819589	C	T	hg38	P07602	ENST00000394936.8	C409Y	0.9821	likely_pathogenic
chr10	71819590	A	G	hg38	P07602	ENST00000394936.8	C409R	0.9724	likely_pathogenic
chr10	71819590	A	C	hg38	P07602	ENST00000394936.8	C409G	0.9202	likely_pathogenic
chr10	71819590	A	T	hg38	P07602	ENST00000394936.8	C409S	0.9804	likely_pathogenic
chr10	71819591	G	T	hg38	P07602	ENST00000394936.8	F408L	0.8923	likely_pathogenic
chr10	71819591	G	C	hg38	P07602	ENST00000394936.8	F408L	0.8923	likely_pathogenic
chr10	71819592	A	C	hg38	P07602	ENST00000394936.8	F408C	0.9226	likely_pathogenic
chr10	71819592	A	G	hg38	P07602	ENST00000394936.8	F408S	0.7451	likely_pathogenic
chr10	71819592	A	T	hg38	P07602	ENST00000394936.8	F408Y	0.2736	likely_benign
chr10	71819593	A	T	hg38	P07602	ENST00000394936.8	F408I	0.3578	ambiguous
chr10	71819593	A	G	hg38	P07602	ENST00000394936.8	F408L	0.8923	likely_pathogenic
chr10	71819593	A	C	hg38	P07602	ENST00000394936.8	F408V	0.4066	ambiguous
chr10	71819595	C	G	hg38	P07602	ENST00000394936.8	G407A	0.1073	likely_benign
chr10	71819595	C	T	hg38	P07602	ENST00000394936.8	G407D	0.2096	likely_benign
chr10	71819595	C	A	hg38	P07602	ENST00000394936.8	G407V	0.1313	likely_benign
chr10	71819596	C	G	hg38	P07602	ENST00000394936.8	G407R	0.2766	likely_benign
chr10	71819596	C	A	hg38	P07602	ENST00000394936.8	G407C	0.5051	ambiguous
chr10	71819596	C	T	hg38	P07602	ENST00000394936.8	G407S	0.0867	likely_benign
chr10	71819598	C	G	hg38	P07602	ENST00000394936.8	G406A	0.1259	likely_benign
chr10	71819598	C	T	hg38	P07602	ENST00000394936.8	G406D	0.1465	likely_benign
chr10	71819598	C	A	hg38	P07602	ENST00000394936.8	G406V	0.1808	likely_benign
chr10	71819599	C	G	hg38	P07602	ENST00000394936.8	G406R	0.1666	likely_benign
chr10	71819599	C	A	hg38	P07602	ENST00000394936.8	G406C	0.4922	ambiguous
chr10	71819599	C	T	hg38	P07602	ENST00000394936.8	G406S	0.0838	likely_benign
chr10	71819600	G	T	hg38	P07602	ENST00000394936.8	D405E	0.0972	likely_benign
chr10	71819600	G	C	hg38	P07602	ENST00000394936.8	D405E	0.0972	likely_benign
chr10	71819601	T	G	hg38	P07602	ENST00000394936.8	D405A	0.081	likely_benign
chr10	71819601	T	C	hg38	P07602	ENST00000394936.8	D405G	0.0738	likely_benign
chr10	71819601	T	A	hg38	P07602	ENST00000394936.8	D405V	0.1042	likely_benign
chr10	71819602	C	T	hg38	P07602	ENST00000394936.8	D405N	0.0764	likely_benign
chr10	71819602	C	G	hg38	P07602	ENST00000394936.8	D405H	0.135	likely_benign
chr10	71819602	C	A	hg38	P07602	ENST00000394936.8	D405Y	0.1248	likely_benign
chr10	71819603	C	A	hg38	P07602	ENST00000394936.8	K404N	0.2292	likely_benign
chr10	71819603	C	G	hg38	P07602	ENST00000394936.8	K404N	0.2292	likely_benign
chr10	71819604	T	C	hg38	P07602	ENST00000394936.8	K404R	0.0752	likely_benign
chr10	71819604	T	A	hg38	P07602	ENST00000394936.8	K404M	0.19	likely_benign
chr10	71819604	T	G	hg38	P07602	ENST00000394936.8	K404T	0.1185	likely_benign
chr10	71819605	T	G	hg38	P07602	ENST00000394936.8	K404Q	0.1035	likely_benign
chr10	71819605	T	C	hg38	P07602	ENST00000394936.8	K404E	0.0833	likely_benign
chr10	71819607	G	C	hg38	P07602	ENST00000394936.8	P403R	0.0667	likely_benign
chr10	71819607	G	T	hg38	P07602	ENST00000394936.8	P403Q	0.0638	likely_benign
chr10	71819607	G	A	hg38	P07602	ENST00000394936.8	P403L	0.0786	likely_benign
chr10	71819608	G	C	hg38	P07602	ENST00000394936.8	P403A	0.075	likely_benign
chr10	71819608	G	A	hg38	P07602	ENST00000394936.8	P403S	0.087	likely_benign
chr10	71819608	G	T	hg38	P07602	ENST00000394936.8	P403T	0.0742	likely_benign
chr10	71819609	C	A	hg38	P07602	ENST00000394936.8	Q402H	0.111	likely_benign
chr10	71819609	C	G	hg38	P07602	ENST00000394936.8	Q402H	0.111	likely_benign
chr10	71819610	T	C	hg38	P07602	ENST00000394936.8	Q402R	0.0715	likely_benign
chr10	71819610	T	A	hg38	P07602	ENST00000394936.8	Q402L	0.0873	likely_benign
chr10	71819610	T	G	hg38	P07602	ENST00000394936.8	Q402P	0.0629	likely_benign
chr10	71819611	G	C	hg38	P07602	ENST00000394936.8	Q402E	0.068	likely_benign
chr10	71819611	G	T	hg38	P07602	ENST00000394936.8	Q402K	0.0682	likely_benign
chr10	71819613	G	T	hg38	P07602	ENST00000394936.8	T401N	0.0888	likely_benign
chr10	71819613	G	A	hg38	P07602	ENST00000394936.8	T401I	0.0933	likely_benign
chr10	71819613	G	C	hg38	P07602	ENST00000394936.8	T401S	0.0816	likely_benign
chr10	71819614	T	C	hg38	P07602	ENST00000394936.8	T401A	0.0713	likely_benign
chr10	71819614	T	G	hg38	P07602	ENST00000394936.8	T401P	0.0668	likely_benign
chr10	71819614	T	A	hg38	P07602	ENST00000394936.8	T401S	0.0816	likely_benign
chr10	71819616	A	G	hg38	P07602	ENST00000394936.8	V400A	0.1086	likely_benign
chr10	71819616	A	T	hg38	P07602	ENST00000394936.8	V400E	0.1197	likely_benign
chr10	71819616	A	C	hg38	P07602	ENST00000394936.8	V400G	0.1087	likely_benign
chr10	71819617	C	A	hg38	P07602	ENST00000394936.8	V400L	0.079	likely_benign
chr10	71819617	C	G	hg38	P07602	ENST00000394936.8	V400L	0.079	likely_benign
chr10	71819617	C	T	hg38	P07602	ENST00000394936.8	V400M	0.0828	likely_benign
chr10	71819618	G	T	hg38	P07602	ENST00000394936.8	H399Q	0.0816	likely_benign
chr10	71819618	G	C	hg38	P07602	ENST00000394936.8	H399Q	0.0816	likely_benign
chr10	71819619	T	C	hg38	P07602	ENST00000394936.8	H399R	0.0531	likely_benign
chr10	71819619	T	A	hg38	P07602	ENST00000394936.8	H399L	0.089	likely_benign
chr10	71819619	T	G	hg38	P07602	ENST00000394936.8	H399P	0.0672	likely_benign
chr10	71819620	G	T	hg38	P07602	ENST00000394936.8	H399N	0.0746	likely_benign
chr10	71819620	G	C	hg38	P07602	ENST00000394936.8	H399D	0.094	likely_benign
chr10	71819620	G	A	hg38	P07602	ENST00000394936.8	H399Y	0.0914	likely_benign
chr10	71819622	A	G	hg38	P07602	ENST00000394936.8	V398A	0.074	likely_benign
chr10	71819622	A	T	hg38	P07602	ENST00000394936.8	V398D	0.1302	likely_benign
chr10	71819622	A	C	hg38	P07602	ENST00000394936.8	V398G	0.0872	likely_benign
chr10	71819714	C	T	hg38	P07602	ENST00000394936.8	V398I	0.0767	likely_benign
chr10	71819714	C	G	hg38	P07602	ENST00000394936.8	V398L	0.1083	likely_benign
chr10	71819714	C	A	hg38	P07602	ENST00000394936.8	V398F	0.0955	likely_benign
chr10	71819716	G	T	hg38	P07602	ENST00000394936.8	T397N	0.0965	likely_benign
chr10	71819716	G	A	hg38	P07602	ENST00000394936.8	T397I	0.13	likely_benign
chr10	71819716	G	C	hg38	P07602	ENST00000394936.8	T397S	0.0861	likely_benign
chr10	71819717	T	C	hg38	P07602	ENST00000394936.8	T397A	0.0668	likely_benign
chr10	71819717	T	G	hg38	P07602	ENST00000394936.8	T397P	0.0591	likely_benign
chr10	71819717	T	A	hg38	P07602	ENST00000394936.8	T397S	0.0861	likely_benign
chr10	71819719	A	C	hg38	P07602	ENST00000394936.8	L396R	0.0829	likely_benign
chr10	71819719	A	T	hg38	P07602	ENST00000394936.8	L396Q	0.0818	likely_benign
chr10	71819719	A	G	hg38	P07602	ENST00000394936.8	L396P	0.0796	likely_benign
chr10	71819720	G	T	hg38	P07602	ENST00000394936.8	L396M	0.0821	likely_benign
chr10	71819720	G	C	hg38	P07602	ENST00000394936.8	L396V	0.0664	likely_benign
chr10	71819722	G	T	hg38	P07602	ENST00000394936.8	A395E	0.1253	likely_benign
chr10	71819722	G	C	hg38	P07602	ENST00000394936.8	A395G	0.1	likely_benign
chr10	71819722	G	A	hg38	P07602	ENST00000394936.8	A395V	0.0769	likely_benign
chr10	71819723	C	G	hg38	P07602	ENST00000394936.8	A395P	0.0808	likely_benign
chr10	71819723	C	A	hg38	P07602	ENST00000394936.8	A395S	0.0766	likely_benign
chr10	71819723	C	T	hg38	P07602	ENST00000394936.8	A395T	0.0737	likely_benign
chr10	71819725	G	C	hg38	P07602	ENST00000394936.8	P394R	0.1088	likely_benign
chr10	71819725	G	T	hg38	P07602	ENST00000394936.8	P394H	0.1288	likely_benign
chr10	71819725	G	A	hg38	P07602	ENST00000394936.8	P394L	0.1171	likely_benign
chr10	71819726	G	C	hg38	P07602	ENST00000394936.8	P394A	0.0899	likely_benign
chr10	71819726	G	A	hg38	P07602	ENST00000394936.8	P394S	0.1027	likely_benign
chr10	71819726	G	T	hg38	P07602	ENST00000394936.8	P394T	0.1033	likely_benign
chr10	71819728	A	C	hg38	P07602	ENST00000394936.8	L393R	0.068	likely_benign
chr10	71819728	A	T	hg38	P07602	ENST00000394936.8	L393Q	0.072	likely_benign
chr10	71819728	A	G	hg38	P07602	ENST00000394936.8	L393P	0.0782	likely_benign
chr10	71819729	G	T	hg38	P07602	ENST00000394936.8	L393M	0.0993	likely_benign
chr10	71819729	G	C	hg38	P07602	ENST00000394936.8	L393V	0.077	likely_benign
chr10	71819731	C	T	hg38	P07602	ENST00000394936.8	R392Q	0.071	likely_benign
chr10	71819731	C	A	hg38	P07602	ENST00000394936.8	R392L	0.1069	likely_benign
chr10	71819731	C	G	hg38	P07602	ENST00000394936.8	R392P	0.1155	likely_benign
chr10	71819732	G	C	hg38	P07602	ENST00000394936.8	R392G	0.0639	likely_benign
chr10	71819732	G	A	hg38	P07602	ENST00000394936.8	R392W	0.0945	likely_benign
chr10	71819734	G	C	hg38	P07602	ENST00000394936.8	T391R	0.0565	likely_benign
chr10	71819734	G	T	hg38	P07602	ENST00000394936.8	T391K	0.0641	likely_benign
chr10	71819734	G	A	hg38	P07602	ENST00000394936.8	T391M	0.0828	likely_benign
chr10	71819735	T	C	hg38	P07602	ENST00000394936.8	T391A	0.0676	likely_benign
chr10	71819735	T	G	hg38	P07602	ENST00000394936.8	T391P	0.0595	likely_benign
chr10	71819735	T	A	hg38	P07602	ENST00000394936.8	T391S	0.0681	likely_benign
chr10	71819737	C	G	hg38	P07602	ENST00000394936.8	G390A	0.0762	likely_benign
chr10	71819737	C	T	hg38	P07602	ENST00000394936.8	G390D	0.0802	likely_benign
chr10	71819737	C	A	hg38	P07602	ENST00000394936.8	G390V	0.1035	likely_benign
chr10	71819738	C	G	hg38	P07602	ENST00000394936.8	G390R	0.0962	likely_benign
chr10	71819738	C	A	hg38	P07602	ENST00000394936.8	G390C	0.2159	likely_benign
chr10	71819738	C	T	hg38	P07602	ENST00000394936.8	G390S	0.0597	likely_benign
chr10	71819740	G	C	hg38	P07602	ENST00000394936.8	S389C	0.2364	likely_benign
chr10	71819740	G	A	hg38	P07602	ENST00000394936.8	S389F	0.1509	likely_benign
chr10	71819740	G	T	hg38	P07602	ENST00000394936.8	S389Y	0.1304	likely_benign
chr10	71819741	A	C	hg38	P07602	ENST00000394936.8	S389A	0.0787	likely_benign
chr10	71819741	A	G	hg38	P07602	ENST00000394936.8	S389P	0.078	likely_benign
chr10	71819741	A	T	hg38	P07602	ENST00000394936.8	S389T	0.0756	likely_benign
chr10	71819742	G	C	hg38	P07602	ENST00000394936.8	C388W	0.9459	likely_pathogenic
chr10	71819743	C	A	hg38	P07602	ENST00000394936.8	C388F	0.8904	likely_pathogenic
chr10	71819743	C	G	hg38	P07602	ENST00000394936.8	C388S	0.9676	likely_pathogenic
chr10	71819743	C	T	hg38	P07602	ENST00000394936.8	C388Y	0.9454	likely_pathogenic
chr10	71819744	A	G	hg38	P07602	ENST00000394936.8	C388R	0.9303	likely_pathogenic
chr10	71819744	A	C	hg38	P07602	ENST00000394936.8	C388G	0.8863	likely_pathogenic
chr10	71819744	A	T	hg38	P07602	ENST00000394936.8	C388S	0.9676	likely_pathogenic
chr10	71819746	A	C	hg38	P07602	ENST00000394936.8	L387R	0.4866	ambiguous
chr10	71819746	A	T	hg38	P07602	ENST00000394936.8	L387H	0.5557	ambiguous
chr10	71819746	A	G	hg38	P07602	ENST00000394936.8	L387P	0.8067	likely_pathogenic
chr10	71819747	G	T	hg38	P07602	ENST00000394936.8	L387I	0.1087	likely_benign
chr10	71819747	G	A	hg38	P07602	ENST00000394936.8	L387F	0.1342	likely_benign
chr10	71819747	G	C	hg38	P07602	ENST00000394936.8	L387V	0.1054	likely_benign
chr10	71819748	G	T	hg38	P07602	ENST00000394936.8	H386Q	0.1075	likely_benign
chr10	71819748	G	C	hg38	P07602	ENST00000394936.8	H386Q	0.1075	likely_benign
chr10	71819749	T	C	hg38	P07602	ENST00000394936.8	H386R	0.0618	likely_benign
chr10	71819749	T	A	hg38	P07602	ENST00000394936.8	H386L	0.1461	likely_benign
chr10	71819749	T	G	hg38	P07602	ENST00000394936.8	H386P	0.2068	likely_benign
chr10	71819750	G	T	hg38	P07602	ENST00000394936.8	H386N	0.1244	likely_benign
chr10	71819750	G	C	hg38	P07602	ENST00000394936.8	H386D	0.1816	likely_benign
chr10	71819750	G	A	hg38	P07602	ENST00000394936.8	H386Y	0.1224	likely_benign
chr10	71819752	A	C	hg38	P07602	ENST00000394936.8	L385R	0.7528	likely_pathogenic
chr10	71819752	A	T	hg38	P07602	ENST00000394936.8	L385Q	0.702	likely_pathogenic
chr10	71819752	A	G	hg38	P07602	ENST00000394936.8	L385P	0.8575	likely_pathogenic
chr10	71819753	G	T	hg38	P07602	ENST00000394936.8	L385M	0.1772	likely_benign
chr10	71819753	G	C	hg38	P07602	ENST00000394936.8	L385V	0.1512	likely_benign
chr10	71819754	C	A	hg38	P07602	ENST00000394936.8	M384I	0.2681	likely_benign
chr10	71819754	C	T	hg38	P07602	ENST00000394936.8	M384I	0.2681	likely_benign
chr10	71819754	C	G	hg38	P07602	ENST00000394936.8	M384I	0.2681	likely_benign
chr10	71819755	A	C	hg38	P07602	ENST00000394936.8	M384R	0.1703	likely_benign
chr10	71819755	A	T	hg38	P07602	ENST00000394936.8	M384K	0.152	likely_benign
chr10	71819755	A	G	hg38	P07602	ENST00000394936.8	M384T	0.1741	likely_benign
chr10	71819756	T	A	hg38	P07602	ENST00000394936.8	M384L	0.0913	likely_benign
chr10	71819756	T	G	hg38	P07602	ENST00000394936.8	M384L	0.0913	likely_benign
chr10	71819756	T	C	hg38	P07602	ENST00000394936.8	M384V	0.0884	likely_benign
chr10	71819757	G	T	hg38	P07602	ENST00000394936.8	S383R	0.1782	likely_benign
chr10	71819757	G	C	hg38	P07602	ENST00000394936.8	S383R	0.1782	likely_benign
chr10	71819758	C	T	hg38	P07602	ENST00000394936.8	S383N	0.088	likely_benign
chr10	71819758	C	A	hg38	P07602	ENST00000394936.8	S383I	0.1906	likely_benign
chr10	71819758	C	G	hg38	P07602	ENST00000394936.8	S383T	0.0845	likely_benign
chr10	71819759	T	G	hg38	P07602	ENST00000394936.8	S383R	0.1782	likely_benign
chr10	71819759	T	A	hg38	P07602	ENST00000394936.8	S383C	0.3087	likely_benign
chr10	71819759	T	C	hg38	P07602	ENST00000394936.8	S383G	0.0741	likely_benign
chr10	71819760	G	C	hg38	P07602	ENST00000394936.8	C382W	0.9812	likely_pathogenic
chr10	71819761	C	A	hg38	P07602	ENST00000394936.8	C382F	0.955	likely_pathogenic
chr10	71819761	C	G	hg38	P07602	ENST00000394936.8	C382S	0.9878	likely_pathogenic
chr10	71819761	C	T	hg38	P07602	ENST00000394936.8	C382Y	0.9854	likely_pathogenic
chr10	71819762	A	G	hg38	P07602	ENST00000394936.8	C382R	0.9857	likely_pathogenic
chr10	71819762	A	C	hg38	P07602	ENST00000394936.8	C382G	0.9367	likely_pathogenic
chr10	71819762	A	T	hg38	P07602	ENST00000394936.8	C382S	0.9878	likely_pathogenic
chr10	71819764	A	G	hg38	P07602	ENST00000394936.8	V381A	0.2204	likely_benign
chr10	71819764	A	T	hg38	P07602	ENST00000394936.8	V381E	0.8746	likely_pathogenic
chr10	71819764	A	C	hg38	P07602	ENST00000394936.8	V381G	0.4633	ambiguous
chr10	71819765	C	A	hg38	P07602	ENST00000394936.8	V381L	0.2279	likely_benign
chr10	71819765	C	G	hg38	P07602	ENST00000394936.8	V381L	0.2279	likely_benign
chr10	71819765	C	T	hg38	P07602	ENST00000394936.8	V381M	0.267	likely_benign
chr10	71819767	A	C	hg38	P07602	ENST00000394936.8	L380R	0.097	likely_benign
chr10	71819767	A	T	hg38	P07602	ENST00000394936.8	L380Q	0.0928	likely_benign
chr10	71819767	A	G	hg38	P07602	ENST00000394936.8	L380P	0.4868	ambiguous
chr10	71819768	G	T	hg38	P07602	ENST00000394936.8	L380M	0.0784	likely_benign
chr10	71819768	G	C	hg38	P07602	ENST00000394936.8	L380V	0.0629	likely_benign
chr10	71819769	C	A	hg38	P07602	ENST00000394936.8	E379D	0.1334	likely_benign
chr10	71819769	C	G	hg38	P07602	ENST00000394936.8	E379D	0.1334	likely_benign
chr10	71819770	T	G	hg38	P07602	ENST00000394936.8	E379A	0.1266	likely_benign
chr10	71819770	T	C	hg38	P07602	ENST00000394936.8	E379G	0.1252	likely_benign
chr10	71819770	T	A	hg38	P07602	ENST00000394936.8	E379V	0.217	likely_benign
chr10	71819771	C	G	hg38	P07602	ENST00000394936.8	E379Q	0.091	likely_benign
chr10	71819771	C	T	hg38	P07602	ENST00000394936.8	E379K	0.0876	likely_benign
chr10	71819773	G	C	hg38	P07602	ENST00000394936.8	P378R	0.4002	ambiguous
chr10	71819773	G	T	hg38	P07602	ENST00000394936.8	P378H	0.4623	ambiguous
chr10	71819773	G	A	hg38	P07602	ENST00000394936.8	P378L	0.3871	ambiguous
chr10	71819774	G	C	hg38	P07602	ENST00000394936.8	P378A	0.1506	likely_benign
chr10	71819774	G	A	hg38	P07602	ENST00000394936.8	P378S	0.2038	likely_benign
chr10	71819774	G	T	hg38	P07602	ENST00000394936.8	P378T	0.2247	likely_benign
chr10	71819775	G	T	hg38	P07602	ENST00000394936.8	S377R	0.4611	ambiguous
chr10	71819775	G	C	hg38	P07602	ENST00000394936.8	S377R	0.4611	ambiguous
chr10	71819776	C	T	hg38	P07602	ENST00000394936.8	S377N	0.1314	likely_benign
chr10	71819776	C	A	hg38	P07602	ENST00000394936.8	S377I	0.3839	ambiguous
chr10	71819776	C	G	hg38	P07602	ENST00000394936.8	S377T	0.092	likely_benign
chr10	71819777	T	G	hg38	P07602	ENST00000394936.8	S377R	0.4611	ambiguous
chr10	71819777	T	A	hg38	P07602	ENST00000394936.8	S377C	0.4597	ambiguous
chr10	71819777	T	C	hg38	P07602	ENST00000394936.8	S377G	0.1131	likely_benign
chr10	71819779	A	G	hg38	P07602	ENST00000394936.8	V376A	0.0895	likely_benign
chr10	71819779	A	T	hg38	P07602	ENST00000394936.8	V376D	0.3159	likely_benign
chr10	71819779	A	C	hg38	P07602	ENST00000394936.8	V376G	0.1432	likely_benign
chr10	71819780	C	T	hg38	P07602	ENST00000394936.8	V376I	0.0973	likely_benign
chr10	71819780	C	G	hg38	P07602	ENST00000394936.8	V376L	0.1677	likely_benign
chr10	71819780	C	A	hg38	P07602	ENST00000394936.8	V376F	0.1534	likely_benign
chr10	71819781	C	A	hg38	P07602	ENST00000394936.8	E375D	0.1772	likely_benign
chr10	71819781	C	G	hg38	P07602	ENST00000394936.8	E375D	0.1772	likely_benign
chr10	71819782	T	G	hg38	P07602	ENST00000394936.8	E375A	0.1816	likely_benign
chr10	71819782	T	C	hg38	P07602	ENST00000394936.8	E375G	0.1466	likely_benign
chr10	71819782	T	A	hg38	P07602	ENST00000394936.8	E375V	0.3314	likely_benign
chr10	71819783	C	G	hg38	P07602	ENST00000394936.8	E375Q	0.1683	likely_benign
chr10	71819783	C	T	hg38	P07602	ENST00000394936.8	E375K	0.1613	likely_benign
chr10	71819784	C	A	hg38	P07602	ENST00000394936.8	E374D	0.18	likely_benign
chr10	71819784	C	G	hg38	P07602	ENST00000394936.8	E374D	0.18	likely_benign
chr10	71819785	T	G	hg38	P07602	ENST00000394936.8	E374A	0.2144	likely_benign
chr10	71819785	T	C	hg38	P07602	ENST00000394936.8	E374G	0.151	likely_benign
chr10	71819785	T	A	hg38	P07602	ENST00000394936.8	E374V	0.4063	ambiguous
chr10	71819786	C	G	hg38	P07602	ENST00000394936.8	E374Q	0.0685	likely_benign
chr10	71819786	C	T	hg38	P07602	ENST00000394936.8	E374K	0.1049	likely_benign
chr10	71819788	A	C	hg38	P07602	ENST00000394936.8	L373R	0.095	likely_benign
chr10	71819788	A	T	hg38	P07602	ENST00000394936.8	L373Q	0.0879	likely_benign
chr10	71819788	A	G	hg38	P07602	ENST00000394936.8	L373P	0.5044	ambiguous
chr10	71819789	G	T	hg38	P07602	ENST00000394936.8	L373M	0.118	likely_benign
chr10	71819789	G	C	hg38	P07602	ENST00000394936.8	L373V	0.1133	likely_benign
chr10	71819791	A	C	hg38	P07602	ENST00000394936.8	L372R	0.8031	likely_pathogenic
chr10	71819791	A	T	hg38	P07602	ENST00000394936.8	L372Q	0.7637	likely_pathogenic
chr10	71819791	A	G	hg38	P07602	ENST00000394936.8	L372P	0.9009	likely_pathogenic
chr10	71819792	G	T	hg38	P07602	ENST00000394936.8	L372M	0.2279	likely_benign
chr10	71819792	G	C	hg38	P07602	ENST00000394936.8	L372V	0.1706	likely_benign
chr10	71819793	G	C	hg38	P07602	ENST00000394936.8	I371M	0.115	likely_benign
chr10	71819794	A	T	hg38	P07602	ENST00000394936.8	I371N	0.6051	likely_pathogenic
chr10	71819794	A	C	hg38	P07602	ENST00000394936.8	I371S	0.5901	likely_pathogenic
chr10	71819794	A	G	hg38	P07602	ENST00000394936.8	I371T	0.6277	likely_pathogenic
chr10	71819795	T	G	hg38	P07602	ENST00000394936.8	I371L	0.0856	likely_benign
chr10	71819795	T	A	hg38	P07602	ENST00000394936.8	I371F	0.1551	likely_benign
chr10	71819795	T	C	hg38	P07602	ENST00000394936.8	I371V	0.1047	likely_benign
chr10	71819797	G	C	hg38	P07602	ENST00000394936.8	S370C	0.4444	ambiguous
chr10	71819797	G	A	hg38	P07602	ENST00000394936.8	S370F	0.2516	likely_benign
chr10	71819797	G	T	hg38	P07602	ENST00000394936.8	S370Y	0.1821	likely_benign
chr10	71819798	A	C	hg38	P07602	ENST00000394936.8	S370A	0.0936	likely_benign
chr10	71819798	A	G	hg38	P07602	ENST00000394936.8	S370P	0.4711	ambiguous
chr10	71819798	A	T	hg38	P07602	ENST00000394936.8	S370T	0.1027	likely_benign
chr10	71819800	A	C	hg38	P07602	ENST00000394936.8	L369R	0.3862	ambiguous
chr10	71819800	A	T	hg38	P07602	ENST00000394936.8	L369Q	0.3969	ambiguous
chr10	71819800	A	G	hg38	P07602	ENST00000394936.8	L369P	0.8495	likely_pathogenic
chr10	71819801	G	T	hg38	P07602	ENST00000394936.8	L369M	0.1541	likely_benign
chr10	71819801	G	C	hg38	P07602	ENST00000394936.8	L369V	0.1045	likely_benign
chr10	71819802	G	C	hg38	P07602	ENST00000394936.8	I368M	0.2061	likely_benign
chr10	71819803	A	T	hg38	P07602	ENST00000394936.8	I368N	0.9469	likely_pathogenic
chr10	71819803	A	C	hg38	P07602	ENST00000394936.8	I368S	0.9143	likely_pathogenic
chr10	71819803	A	G	hg38	P07602	ENST00000394936.8	I368T	0.9074	likely_pathogenic
chr10	71819804	T	G	hg38	P07602	ENST00000394936.8	I368L	0.1206	likely_benign
chr10	71819804	T	A	hg38	P07602	ENST00000394936.8	I368F	0.2513	likely_benign
chr10	71819804	T	C	hg38	P07602	ENST00000394936.8	I368V	0.1381	likely_benign
chr10	71819806	G	C	hg38	P07602	ENST00000394936.8	S367C	0.4907	ambiguous
chr10	71819806	G	A	hg38	P07602	ENST00000394936.8	S367F	0.3102	likely_benign
chr10	71819806	G	T	hg38	P07602	ENST00000394936.8	S367Y	0.241	likely_benign
chr10	71819807	A	C	hg38	P07602	ENST00000394936.8	S367A	0.0717	likely_benign
chr10	71819807	A	G	hg38	P07602	ENST00000394936.8	S367P	0.3536	ambiguous
chr10	71819807	A	T	hg38	P07602	ENST00000394936.8	S367T	0.1142	likely_benign
chr10	71819808	G	T	hg38	P07602	ENST00000394936.8	S366R	0.1309	likely_benign
chr10	71819808	G	C	hg38	P07602	ENST00000394936.8	S366R	0.1309	likely_benign
chr10	71819809	C	T	hg38	P07602	ENST00000394936.8	S366N	0.088	likely_benign
chr10	71819809	C	A	hg38	P07602	ENST00000394936.8	S366I	0.1203	likely_benign
chr10	71819809	C	G	hg38	P07602	ENST00000394936.8	S366T	0.0757	likely_benign
chr10	71819810	T	G	hg38	P07602	ENST00000394936.8	S366R	0.1309	likely_benign
chr10	71819810	T	A	hg38	P07602	ENST00000394936.8	S366C	0.2939	likely_benign
chr10	71819810	T	C	hg38	P07602	ENST00000394936.8	S366G	0.0771	likely_benign
chr10	71819812	C	G	hg38	P07602	ENST00000394936.8	G365A	0.2483	likely_benign
chr10	71819812	C	T	hg38	P07602	ENST00000394936.8	G365D	0.862	likely_pathogenic
chr10	71819812	C	A	hg38	P07602	ENST00000394936.8	G365V	0.594	likely_pathogenic
chr10	71819813	C	G	hg38	P07602	ENST00000394936.8	G365R	0.6355	likely_pathogenic
chr10	71819813	C	A	hg38	P07602	ENST00000394936.8	G365C	0.78	likely_pathogenic
chr10	71819813	C	T	hg38	P07602	ENST00000394936.8	G365S	0.1585	likely_benign
chr10	71819815	T	C	hg38	P07602	ENST00000394936.8	Y364C	0.6423	likely_pathogenic
chr10	71819815	T	A	hg38	P07602	ENST00000394936.8	Y364F	0.1531	likely_benign
chr10	71819815	T	G	hg38	P07602	ENST00000394936.8	Y364S	0.5645	likely_pathogenic
chr10	71819816	A	T	hg38	P07602	ENST00000394936.8	Y364N	0.5901	likely_pathogenic
chr10	71819816	A	C	hg38	P07602	ENST00000394936.8	Y364D	0.8417	likely_pathogenic
chr10	71819816	A	G	hg38	P07602	ENST00000394936.8	Y364H	0.4515	ambiguous
chr10	71819818	G	C	hg38	P07602	ENST00000394936.8	T363R	0.1408	likely_benign
chr10	71819818	G	T	hg38	P07602	ENST00000394936.8	T363K	0.1719	likely_benign
chr10	71819818	G	A	hg38	P07602	ENST00000394936.8	T363M	0.0927	likely_benign
chr10	71819819	T	C	hg38	P07602	ENST00000394936.8	T363A	0.0943	likely_benign
chr10	71819819	T	G	hg38	P07602	ENST00000394936.8	T363P	0.6762	likely_pathogenic
chr10	71819819	T	A	hg38	P07602	ENST00000394936.8	T363S	0.119	likely_benign
chr10	71819820	G	T	hg38	P07602	ENST00000394936.8	D362E	0.1529	likely_benign
chr10	71819820	G	C	hg38	P07602	ENST00000394936.8	D362E	0.1529	likely_benign
chr10	71819821	T	G	hg38	P07602	ENST00000394936.8	D362A	0.1972	likely_benign
chr10	71819821	T	C	hg38	P07602	ENST00000394936.8	D362G	0.1922	likely_benign
chr10	71819821	T	A	hg38	P07602	ENST00000394936.8	D362V	0.2817	likely_benign
chr10	71819822	C	T	hg38	P07602	ENST00000394936.8	D362N	0.0955	likely_benign
chr10	71819822	C	G	hg38	P07602	ENST00000394936.8	D362H	0.2619	likely_benign
chr10	71819822	C	A	hg38	P07602	ENST00000394936.8	D362Y	0.2389	likely_benign
chr10	71819824	A	G	hg38	P07602	ENST00000394936.8	V361A	0.326	likely_benign
chr10	71819824	A	T	hg38	P07602	ENST00000394936.8	V361E	0.813	likely_pathogenic
chr10	71819824	A	C	hg38	P07602	ENST00000394936.8	V361G	0.6016	likely_pathogenic
chr10	71819825	C	A	hg38	P07602	ENST00000394936.8	V361L	0.4052	ambiguous
chr10	71819825	C	G	hg38	P07602	ENST00000394936.8	V361L	0.4052	ambiguous
chr10	71819825	C	T	hg38	P07602	ENST00000394936.8	V361M	0.2527	likely_benign
chr10	71819827	A	G	hg38	P07602	ENST00000394936.8	V360A	0.283	likely_benign
chr10	71819827	A	T	hg38	P07602	ENST00000394936.8	V360E	0.7502	likely_pathogenic
chr10	71819827	A	C	hg38	P07602	ENST00000394936.8	V360G	0.5425	ambiguous
chr10	71819828	C	A	hg38	P07602	ENST00000394936.8	V360L	0.2269	likely_benign
chr10	71819828	C	G	hg38	P07602	ENST00000394936.8	V360L	0.2269	likely_benign
chr10	71819828	C	T	hg38	P07602	ENST00000394936.8	V360M	0.1345	likely_benign
chr10	71819829	C	A	hg38	P07602	ENST00000394936.8	E359D	0.1555	likely_benign
chr10	71819829	C	G	hg38	P07602	ENST00000394936.8	E359D	0.1555	likely_benign
chr10	71819830	T	G	hg38	P07602	ENST00000394936.8	E359A	0.1849	likely_benign
chr10	71819830	T	C	hg38	P07602	ENST00000394936.8	E359G	0.2012	likely_benign
chr10	71819830	T	A	hg38	P07602	ENST00000394936.8	E359V	0.27	likely_benign
chr10	71819831	C	G	hg38	P07602	ENST00000394936.8	E359Q	0.1847	likely_benign
chr10	71819831	C	T	hg38	P07602	ENST00000394936.8	E359K	0.1701	likely_benign
chr10	71819832	C	A	hg38	P07602	ENST00000394936.8	Q358H	0.2378	likely_benign
chr10	71819832	C	G	hg38	P07602	ENST00000394936.8	Q358H	0.2378	likely_benign
chr10	71819833	T	C	hg38	P07602	ENST00000394936.8	Q358R	0.074	likely_benign
chr10	71819833	T	A	hg38	P07602	ENST00000394936.8	Q358L	0.1727	likely_benign
chr10	71819833	T	G	hg38	P07602	ENST00000394936.8	Q358P	0.6072	likely_pathogenic
chr10	71819834	G	C	hg38	P07602	ENST00000394936.8	Q358E	0.0794	likely_benign
chr10	71819834	G	T	hg38	P07602	ENST00000394936.8	Q358K	0.0672	likely_benign
chr10	71819835	G	C	hg38	P07602	ENST00000394936.8	C357W	0.9613	likely_pathogenic
chr10	71819836	C	A	hg38	P07602	ENST00000394936.8	C357F	0.9227	likely_pathogenic
chr10	71819836	C	G	hg38	P07602	ENST00000394936.8	C357S	0.9839	likely_pathogenic
chr10	71819836	C	T	hg38	P07602	ENST00000394936.8	C357Y	0.9577	likely_pathogenic
chr10	71819837	A	G	hg38	P07602	ENST00000394936.8	C357R	0.985	likely_pathogenic
chr10	71819837	A	C	hg38	P07602	ENST00000394936.8	C357G	0.8974	likely_pathogenic
chr10	71819837	A	T	hg38	P07602	ENST00000394936.8	C357S	0.9839	likely_pathogenic
chr10	71819838	C	A	hg38	P07602	ENST00000394936.8	E356D	0.2152	likely_benign
chr10	71819838	C	G	hg38	P07602	ENST00000394936.8	E356D	0.2152	likely_benign
chr10	71819839	T	G	hg38	P07602	ENST00000394936.8	E356A	0.1372	likely_benign
chr10	71819839	T	C	hg38	P07602	ENST00000394936.8	E356G	0.2026	likely_benign
chr10	71819839	T	A	hg38	P07602	ENST00000394936.8	E356V	0.1996	likely_benign
chr10	71819840	C	G	hg38	P07602	ENST00000394936.8	E356Q	0.0967	likely_benign
chr10	71819840	C	T	hg38	P07602	ENST00000394936.8	E356K	0.1066	likely_benign
chr10	71819841	T	A	hg38	P07602	ENST00000394936.8	E355D	0.1099	likely_benign
chr10	71819841	T	G	hg38	P07602	ENST00000394936.8	E355D	0.1099	likely_benign
chr10	71819842	T	G	hg38	P07602	ENST00000394936.8	E355A	0.0972	likely_benign
chr10	71819842	T	C	hg38	P07602	ENST00000394936.8	E355G	0.0923	likely_benign
chr10	71819842	T	A	hg38	P07602	ENST00000394936.8	E355V	0.149	likely_benign
chr10	71819843	C	G	hg38	P07602	ENST00000394936.8	E355Q	0.0899	likely_benign
chr10	71819843	C	T	hg38	P07602	ENST00000394936.8	E355K	0.0631	likely_benign
chr10	71819845	G	A	hg38	P07602	ENST00000394936.8	S354L	0.1169	likely_benign
chr10	71819845	G	C	hg38	P07602	ENST00000394936.8	S354W	0.2788	likely_benign
chr10	71819846	A	C	hg38	P07602	ENST00000394936.8	S354A	0.0734	likely_benign
chr10	71819846	A	G	hg38	P07602	ENST00000394936.8	S354P	0.4349	ambiguous
chr10	71819846	A	T	hg38	P07602	ENST00000394936.8	S354T	0.0901	likely_benign
chr10	71819848	A	C	hg38	P07602	ENST00000394936.8	L353R	0.1827	likely_benign
chr10	71819848	A	T	hg38	P07602	ENST00000394936.8	L353Q	0.1647	likely_benign
chr10	71819848	A	G	hg38	P07602	ENST00000394936.8	L353P	0.6128	likely_pathogenic
chr10	71819849	G	T	hg38	P07602	ENST00000394936.8	L353M	0.0892	likely_benign
chr10	71819849	G	C	hg38	P07602	ENST00000394936.8	L353V	0.08	likely_benign
chr10	71819851	G	C	hg38	P07602	ENST00000394936.8	S352C	0.4288	ambiguous
chr10	71819851	G	A	hg38	P07602	ENST00000394936.8	S352F	0.1685	likely_benign
chr10	71819851	G	T	hg38	P07602	ENST00000394936.8	S352Y	0.1363	likely_benign
chr10	71819852	A	C	hg38	P07602	ENST00000394936.8	S352A	0.0958	likely_benign
chr10	71819852	A	G	hg38	P07602	ENST00000394936.8	S352P	0.0991	likely_benign
chr10	71819852	A	T	hg38	P07602	ENST00000394936.8	S352T	0.0809	likely_benign
chr10	71819853	C	A	hg38	P07602	ENST00000394936.8	K351N	0.1304	likely_benign
chr10	71819853	C	G	hg38	P07602	ENST00000394936.8	K351N	0.1304	likely_benign
chr10	71819854	T	C	hg38	P07602	ENST00000394936.8	K351R	0.0757	likely_benign
chr10	71819854	T	A	hg38	P07602	ENST00000394936.8	K351M	0.1218	likely_benign
chr10	71819854	T	G	hg38	P07602	ENST00000394936.8	K351T	0.0716	likely_benign
chr10	71819855	T	G	hg38	P07602	ENST00000394936.8	K351Q	0.0862	likely_benign
chr10	71819855	T	C	hg38	P07602	ENST00000394936.8	K351E	0.0751	likely_benign
chr10	71819857	G	C	hg38	P07602	ENST00000394936.8	P350R	0.7689	likely_pathogenic
chr10	71819857	G	T	hg38	P07602	ENST00000394936.8	P350Q	0.7549	likely_pathogenic
chr10	71819857	G	A	hg38	P07602	ENST00000394936.8	P350L	0.8108	likely_pathogenic
chr10	71819858	G	C	hg38	P07602	ENST00000394936.8	P350A	0.6608	likely_pathogenic
chr10	71819858	G	A	hg38	P07602	ENST00000394936.8	P350S	0.5613	ambiguous
chr10	71819858	G	T	hg38	P07602	ENST00000394936.8	P350T	0.6573	likely_pathogenic
chr10	71819860	A	C	hg38	P07602	ENST00000394936.8	L349R	0.8157	likely_pathogenic
chr10	71819860	A	T	hg38	P07602	ENST00000394936.8	L349Q	0.7537	likely_pathogenic
chr10	71819860	A	G	hg38	P07602	ENST00000394936.8	L349P	0.93	likely_pathogenic
chr10	71819861	G	T	hg38	P07602	ENST00000394936.8	L349M	0.1499	likely_benign
chr10	71819861	G	C	hg38	P07602	ENST00000394936.8	L349V	0.1872	likely_benign
chr10	71819862	C	A	hg38	P07602	ENST00000394936.8	K348N	0.3199	likely_benign
chr10	71819862	C	G	hg38	P07602	ENST00000394936.8	K348N	0.3199	likely_benign
chr10	71819863	T	C	hg38	P07602	ENST00000394936.8	K348R	0.0829	likely_benign
chr10	71819863	T	A	hg38	P07602	ENST00000394936.8	K348M	0.1614	likely_benign
chr10	71819863	T	G	hg38	P07602	ENST00000394936.8	K348T	0.1437	likely_benign
chr10	71819864	T	G	hg38	P07602	ENST00000394936.8	K348Q	0.1146	likely_benign
chr10	71819864	T	C	hg38	P07602	ENST00000394936.8	K348E	0.1402	likely_benign
chr10	71819866	G	A	hg38	P07602	ENST00000394936.8	S347L	0.0785	likely_benign
chr10	71819866	G	C	hg38	P07602	ENST00000394936.8	S347W	0.1589	likely_benign
chr10	71819867	A	C	hg38	P07602	ENST00000394936.8	S347A	0.0749	likely_benign
chr10	71819867	A	G	hg38	P07602	ENST00000394936.8	S347P	0.3049	likely_benign
chr10	71819867	A	T	hg38	P07602	ENST00000394936.8	S347T	0.0836	likely_benign
chr10	71819868	G	C	hg38	P07602	ENST00000394936.8	C346W	0.9763	likely_pathogenic
chr10	71819869	C	A	hg38	P07602	ENST00000394936.8	C346F	0.9394	likely_pathogenic
chr10	71819869	C	G	hg38	P07602	ENST00000394936.8	C346S	0.9844	likely_pathogenic
chr10	71819869	C	T	hg38	P07602	ENST00000394936.8	C346Y	0.9736	likely_pathogenic
chr10	71819870	A	G	hg38	P07602	ENST00000394936.8	C346R	0.9812	likely_pathogenic
chr10	71819870	A	C	hg38	P07602	ENST00000394936.8	C346G	0.9108	likely_pathogenic
chr10	71819870	A	T	hg38	P07602	ENST00000394936.8	C346S	0.9844	likely_pathogenic
chr10	71819871	C	A	hg38	P07602	ENST00000394936.8	M345I	0.1301	likely_benign
chr10	71819871	C	T	hg38	P07602	ENST00000394936.8	M345I	0.1301	likely_benign
chr10	71819871	C	G	hg38	P07602	ENST00000394936.8	M345I	0.1301	likely_benign
chr10	71819872	A	C	hg38	P07602	ENST00000394936.8	M345R	0.4375	ambiguous
chr10	71819872	A	T	hg38	P07602	ENST00000394936.8	M345K	0.4513	ambiguous
chr10	71819872	A	G	hg38	P07602	ENST00000394936.8	M345T	0.2189	likely_benign
chr10	71819873	T	A	hg38	P07602	ENST00000394936.8	M345L	0.098	likely_benign
chr10	71819873	T	G	hg38	P07602	ENST00000394936.8	M345L	0.098	likely_benign
chr10	71819873	T	C	hg38	P07602	ENST00000394936.8	M345V	0.0682	likely_benign
chr10	71819874	T	A	hg38	P07602	ENST00000394936.8	K344N	0.1857	likely_benign
chr10	71819874	T	G	hg38	P07602	ENST00000394936.8	K344N	0.1857	likely_benign
chr10	71819875	T	C	hg38	P07602	ENST00000394936.8	K344R	0.0801	likely_benign
chr10	71819875	T	A	hg38	P07602	ENST00000394936.8	K344I	0.2137	likely_benign
chr10	71819875	T	G	hg38	P07602	ENST00000394936.8	K344T	0.0976	likely_benign
chr10	71819876	T	G	hg38	P07602	ENST00000394936.8	K344Q	0.0991	likely_benign
chr10	71819876	T	C	hg38	P07602	ENST00000394936.8	K344E	0.0962	likely_benign
chr10	71819877	G	T	hg38	P07602	ENST00000394936.8	D343E	0.1071	likely_benign
chr10	71819877	G	C	hg38	P07602	ENST00000394936.8	D343E	0.1071	likely_benign
chr10	71819878	T	G	hg38	P07602	ENST00000394936.8	D343A	0.1419	likely_benign
chr10	71819878	T	C	hg38	P07602	ENST00000394936.8	D343G	0.0868	likely_benign
chr10	71819878	T	A	hg38	P07602	ENST00000394936.8	D343V	0.1629	likely_benign
chr10	71819879	C	T	hg38	P07602	ENST00000394936.8	D343N	0.0801	likely_benign
chr10	71819879	C	G	hg38	P07602	ENST00000394936.8	D343H	0.115	likely_benign
chr10	71819879	C	A	hg38	P07602	ENST00000394936.8	D343Y	0.124	likely_benign
chr10	71819880	A	T	hg38	P07602	ENST00000394936.8	F342L	0.3149	likely_benign
chr10	71819880	A	C	hg38	P07602	ENST00000394936.8	F342L	0.3149	likely_benign
chr10	71819881	A	C	hg38	P07602	ENST00000394936.8	F342C	0.4014	ambiguous
chr10	71819881	A	G	hg38	P07602	ENST00000394936.8	F342S	0.5858	likely_pathogenic
chr10	71819881	A	T	hg38	P07602	ENST00000394936.8	F342Y	0.3565	ambiguous
chr10	71819882	A	T	hg38	P07602	ENST00000394936.8	F342I	0.1277	likely_benign
chr10	71819882	A	G	hg38	P07602	ENST00000394936.8	F342L	0.3149	likely_benign
chr10	71819882	A	C	hg38	P07602	ENST00000394936.8	F342V	0.1086	likely_benign
chr10	71819884	G	T	hg38	P07602	ENST00000394936.8	A341D	0.2257	likely_benign
chr10	71819884	G	C	hg38	P07602	ENST00000394936.8	A341G	0.1422	likely_benign
chr10	71819884	G	A	hg38	P07602	ENST00000394936.8	A341V	0.1094	likely_benign
chr10	71819885	C	G	hg38	P07602	ENST00000394936.8	A341P	0.7866	likely_pathogenic
chr10	71819885	C	A	hg38	P07602	ENST00000394936.8	A341S	0.0862	likely_benign
chr10	71819885	C	T	hg38	P07602	ENST00000394936.8	A341T	0.0669	likely_benign
chr10	71819886	G	T	hg38	P07602	ENST00000394936.8	D340E	0.0891	likely_benign
chr10	71819886	G	C	hg38	P07602	ENST00000394936.8	D340E	0.0891	likely_benign
chr10	71819887	T	G	hg38	P07602	ENST00000394936.8	D340A	0.0769	likely_benign
chr10	71819887	T	C	hg38	P07602	ENST00000394936.8	D340G	0.0951	likely_benign
chr10	71819887	T	A	hg38	P07602	ENST00000394936.8	D340V	0.1	likely_benign
chr10	71819888	C	T	hg38	P07602	ENST00000394936.8	D340N	0.0671	likely_benign
chr10	71819888	C	G	hg38	P07602	ENST00000394936.8	D340H	0.0766	likely_benign
chr10	71819888	C	A	hg38	P07602	ENST00000394936.8	D340Y	0.0942	likely_benign
chr10	71819890	A	C	hg38	P07602	ENST00000394936.8	L339R	0.1029	likely_benign
chr10	71819890	A	T	hg38	P07602	ENST00000394936.8	L339H	0.1736	likely_benign
chr10	71819890	A	G	hg38	P07602	ENST00000394936.8	L339P	0.6147	likely_pathogenic
chr10	71819891	G	T	hg38	P07602	ENST00000394936.8	L339I	0.0708	likely_benign
chr10	71819891	G	A	hg38	P07602	ENST00000394936.8	L339F	0.1265	likely_benign
chr10	71819891	G	C	hg38	P07602	ENST00000394936.8	L339V	0.0797	likely_benign
chr10	71819892	T	C	hg38	P07602	ENST00000394936.8	I338M	0.1636	likely_benign
chr10	71819893	A	C	hg38	P07602	ENST00000394936.8	I338R	0.8777	likely_pathogenic
chr10	71819893	A	T	hg38	P07602	ENST00000394936.8	I338K	0.903	likely_pathogenic
chr10	71819893	A	G	hg38	P07602	ENST00000394936.8	I338T	0.8774	likely_pathogenic
chr10	71819894	T	A	hg38	P07602	ENST00000394936.8	I338L	0.1634	likely_benign
chr10	71819894	T	G	hg38	P07602	ENST00000394936.8	I338L	0.1634	likely_benign
chr10	71819894	T	C	hg38	P07602	ENST00000394936.8	I338V	0.2113	likely_benign
chr10	71819895	T	A	hg38	P07602	ENST00000394936.8	E337D	0.1725	likely_benign
chr10	71819895	T	G	hg38	P07602	ENST00000394936.8	E337D	0.1725	likely_benign
chr10	71819896	T	G	hg38	P07602	ENST00000394936.8	E337A	0.1457	likely_benign
chr10	71819896	T	C	hg38	P07602	ENST00000394936.8	E337G	0.1833	likely_benign
chr10	71819896	T	A	hg38	P07602	ENST00000394936.8	E337V	0.2175	likely_benign
chr10	71819897	C	G	hg38	P07602	ENST00000394936.8	E337Q	0.1191	likely_benign
chr10	71819897	C	T	hg38	P07602	ENST00000394936.8	E337K	0.1771	likely_benign
chr10	71819898	T	A	hg38	P07602	ENST00000394936.8	K336N	0.1689	likely_benign
chr10	71819898	T	G	hg38	P07602	ENST00000394936.8	K336N	0.1689	likely_benign
chr10	71819899	T	C	hg38	P07602	ENST00000394936.8	K336R	0.0968	likely_benign
chr10	71819899	T	A	hg38	P07602	ENST00000394936.8	K336I	0.2421	likely_benign
chr10	71819899	T	G	hg38	P07602	ENST00000394936.8	K336T	0.0909	likely_benign
chr10	71819900	T	G	hg38	P07602	ENST00000394936.8	K336Q	0.0855	likely_benign
chr10	71819900	T	C	hg38	P07602	ENST00000394936.8	K336E	0.0583	likely_benign
chr10	71820240	C	A	hg38	P07602	ENST00000394936.8	E335D	0.4282	ambiguous
chr10	71820240	C	G	hg38	P07602	ENST00000394936.8	E335D	0.4282	ambiguous
chr10	71820241	T	G	hg38	P07602	ENST00000394936.8	E335A	0.3717	ambiguous
chr10	71820241	T	C	hg38	P07602	ENST00000394936.8	E335G	0.2741	likely_benign
chr10	71820241	T	A	hg38	P07602	ENST00000394936.8	E335V	0.4906	ambiguous
chr10	71820242	C	G	hg38	P07602	ENST00000394936.8	E335Q	0.1484	likely_benign
chr10	71820242	C	T	hg38	P07602	ENST00000394936.8	E335K	0.1166	likely_benign
chr10	71820244	G	T	hg38	P07602	ENST00000394936.8	T334N	0.209	likely_benign
chr10	71820244	G	A	hg38	P07602	ENST00000394936.8	T334I	0.779	likely_pathogenic
chr10	71820244	G	C	hg38	P07602	ENST00000394936.8	T334S	0.1488	likely_benign
chr10	71820245	T	C	hg38	P07602	ENST00000394936.8	T334A	0.252	likely_benign
chr10	71820245	T	G	hg38	P07602	ENST00000394936.8	T334P	0.3313	likely_benign
chr10	71820245	T	A	hg38	P07602	ENST00000394936.8	T334S	0.1488	likely_benign
chr10	71820246	C	A	hg38	P07602	ENST00000394936.8	K333N	0.4787	ambiguous
chr10	71820246	C	G	hg38	P07602	ENST00000394936.8	K333N	0.4787	ambiguous
chr10	71820247	T	C	hg38	P07602	ENST00000394936.8	K333R	0.0682	likely_benign
chr10	71820247	T	A	hg38	P07602	ENST00000394936.8	K333M	0.2512	likely_benign
chr10	71820247	T	G	hg38	P07602	ENST00000394936.8	K333T	0.1817	likely_benign
chr10	71820248	T	G	hg38	P07602	ENST00000394936.8	K333Q	0.1171	likely_benign
chr10	71820248	T	C	hg38	P07602	ENST00000394936.8	K333E	0.1734	likely_benign
chr10	71820249	G	T	hg38	P07602	ENST00000394936.8	N332K	0.1906	likely_benign
chr10	71820249	G	C	hg38	P07602	ENST00000394936.8	N332K	0.1906	likely_benign
chr10	71820250	T	A	hg38	P07602	ENST00000394936.8	N332I	0.726	likely_pathogenic
chr10	71820250	T	C	hg38	P07602	ENST00000394936.8	N332S	0.1349	likely_benign
chr10	71820250	T	G	hg38	P07602	ENST00000394936.8	N332T	0.3927	ambiguous
chr10	71820251	T	C	hg38	P07602	ENST00000394936.8	N332D	0.1515	likely_benign
chr10	71820251	T	G	hg38	P07602	ENST00000394936.8	N332H	0.1194	likely_benign
chr10	71820251	T	A	hg38	P07602	ENST00000394936.8	N332Y	0.3719	ambiguous
chr10	71820252	G	T	hg38	P07602	ENST00000394936.8	N331K	0.1848	likely_benign
chr10	71820252	G	C	hg38	P07602	ENST00000394936.8	N331K	0.1848	likely_benign
chr10	71820253	T	A	hg38	P07602	ENST00000394936.8	N331I	0.2783	likely_benign
chr10	71820253	T	C	hg38	P07602	ENST00000394936.8	N331S	0.0631	likely_benign
chr10	71820253	T	G	hg38	P07602	ENST00000394936.8	N331T	0.1116	likely_benign
chr10	71820254	T	C	hg38	P07602	ENST00000394936.8	N331D	0.0751	likely_benign
chr10	71820254	T	G	hg38	P07602	ENST00000394936.8	N331H	0.0935	likely_benign
chr10	71820254	T	A	hg38	P07602	ENST00000394936.8	N331Y	0.1901	likely_benign
chr10	71820255	G	T	hg38	P07602	ENST00000394936.8	D330E	0.1148	likely_benign
chr10	71820255	G	C	hg38	P07602	ENST00000394936.8	D330E	0.1148	likely_benign
chr10	71820256	T	G	hg38	P07602	ENST00000394936.8	D330A	0.0943	likely_benign
chr10	71820256	T	C	hg38	P07602	ENST00000394936.8	D330G	0.0809	likely_benign
chr10	71820256	T	A	hg38	P07602	ENST00000394936.8	D330V	0.1353	likely_benign
chr10	71820257	C	T	hg38	P07602	ENST00000394936.8	D330N	0.0784	likely_benign
chr10	71820257	C	G	hg38	P07602	ENST00000394936.8	D330H	0.1362	likely_benign
chr10	71820257	C	A	hg38	P07602	ENST00000394936.8	D330Y	0.1334	likely_benign
chr10	71820258	A	C	hg38	P07602	ENST00000394936.8	I329M	0.081	likely_benign
chr10	71820259	A	T	hg38	P07602	ENST00000394936.8	I329N	0.6679	likely_pathogenic
chr10	71820259	A	C	hg38	P07602	ENST00000394936.8	I329S	0.4652	ambiguous
chr10	71820259	A	G	hg38	P07602	ENST00000394936.8	I329T	0.1498	likely_benign
chr10	71820260	T	G	hg38	P07602	ENST00000394936.8	I329L	0.088	likely_benign
chr10	71820260	T	A	hg38	P07602	ENST00000394936.8	I329F	0.2146	likely_benign
chr10	71820260	T	C	hg38	P07602	ENST00000394936.8	I329V	0.1057	likely_benign
chr10	71820262	A	C	hg38	P07602	ENST00000394936.8	L328R	0.1648	likely_benign
chr10	71820262	A	T	hg38	P07602	ENST00000394936.8	L328Q	0.1083	likely_benign
chr10	71820262	A	G	hg38	P07602	ENST00000394936.8	L328P	0.8716	likely_pathogenic
chr10	71820263	G	T	hg38	P07602	ENST00000394936.8	L328M	0.0819	likely_benign
chr10	71820263	G	C	hg38	P07602	ENST00000394936.8	L328V	0.1277	likely_benign
chr10	71820264	C	A	hg38	P07602	ENST00000394936.8	K327N	0.1798	likely_benign
chr10	71820264	C	G	hg38	P07602	ENST00000394936.8	K327N	0.1798	likely_benign
chr10	71820265	T	C	hg38	P07602	ENST00000394936.8	K327R	0.0815	likely_benign
chr10	71820265	T	A	hg38	P07602	ENST00000394936.8	K327M	0.1859	likely_benign
chr10	71820265	T	G	hg38	P07602	ENST00000394936.8	K327T	0.1089	likely_benign
chr10	71820266	T	G	hg38	P07602	ENST00000394936.8	K327Q	0.1011	likely_benign
chr10	71820266	T	C	hg38	P07602	ENST00000394936.8	K327E	0.1053	likely_benign
chr10	71820268	G	T	hg38	P07602	ENST00000394936.8	T326N	0.1047	likely_benign
chr10	71820268	G	A	hg38	P07602	ENST00000394936.8	T326I	0.1405	likely_benign
chr10	71820268	G	C	hg38	P07602	ENST00000394936.8	T326S	0.0948	likely_benign
chr10	71820269	T	C	hg38	P07602	ENST00000394936.8	T326A	0.0799	likely_benign
chr10	71820269	T	G	hg38	P07602	ENST00000394936.8	T326P	0.272	likely_benign
chr10	71820269	T	A	hg38	P07602	ENST00000394936.8	T326S	0.0948	likely_benign
chr10	71820271	A	G	hg38	P07602	ENST00000394936.8	V325A	0.212	likely_benign
chr10	71820271	A	T	hg38	P07602	ENST00000394936.8	V325E	0.8012	likely_pathogenic
chr10	71820271	A	C	hg38	P07602	ENST00000394936.8	V325G	0.3538	ambiguous
chr10	71820272	C	A	hg38	P07602	ENST00000394936.8	V325L	0.1726	likely_benign
chr10	71820272	C	G	hg38	P07602	ENST00000394936.8	V325L	0.1726	likely_benign
chr10	71820272	C	T	hg38	P07602	ENST00000394936.8	V325M	0.1114	likely_benign
chr10	71820273	C	A	hg38	P07602	ENST00000394936.8	E324D	0.3279	likely_benign
chr10	71820273	C	G	hg38	P07602	ENST00000394936.8	E324D	0.3279	likely_benign
chr10	71820274	T	G	hg38	P07602	ENST00000394936.8	E324A	0.2263	likely_benign
chr10	71820274	T	C	hg38	P07602	ENST00000394936.8	E324G	0.2905	likely_benign
chr10	71820274	T	A	hg38	P07602	ENST00000394936.8	E324V	0.3927	ambiguous
chr10	71820275	C	G	hg38	P07602	ENST00000394936.8	E324Q	0.1521	likely_benign
chr10	71820275	C	T	hg38	P07602	ENST00000394936.8	E324K	0.1982	likely_benign
chr10	71820276	C	A	hg38	P07602	ENST00000394936.8	K323N	0.355	ambiguous
chr10	71820276	C	G	hg38	P07602	ENST00000394936.8	K323N	0.355	ambiguous
chr10	71820277	T	C	hg38	P07602	ENST00000394936.8	K323R	0.0956	likely_benign
chr10	71820277	T	A	hg38	P07602	ENST00000394936.8	K323M	0.2501	likely_benign
chr10	71820277	T	G	hg38	P07602	ENST00000394936.8	K323T	0.1553	likely_benign
chr10	71820278	T	G	hg38	P07602	ENST00000394936.8	K323Q	0.115	likely_benign
chr10	71820278	T	C	hg38	P07602	ENST00000394936.8	K323E	0.1204	likely_benign
chr10	71820280	A	G	hg38	P07602	ENST00000394936.8	V322A	0.4482	ambiguous
chr10	71820280	A	T	hg38	P07602	ENST00000394936.8	V322E	0.8747	likely_pathogenic
chr10	71820280	A	C	hg38	P07602	ENST00000394936.8	V322G	0.5119	ambiguous
chr10	71820281	C	A	hg38	P07602	ENST00000394936.8	V322L	0.2862	likely_benign
chr10	71820281	C	G	hg38	P07602	ENST00000394936.8	V322L	0.2862	likely_benign
chr10	71820281	C	T	hg38	P07602	ENST00000394936.8	V322M	0.2194	likely_benign
chr10	71820283	A	C	hg38	P07602	ENST00000394936.8	L321R	0.7705	likely_pathogenic
chr10	71820283	A	T	hg38	P07602	ENST00000394936.8	L321Q	0.7029	likely_pathogenic
chr10	71820283	A	G	hg38	P07602	ENST00000394936.8	L321P	0.9039	likely_pathogenic
chr10	71820284	G	T	hg38	P07602	ENST00000394936.8	L321M	0.129	likely_benign
chr10	71820284	G	C	hg38	P07602	ENST00000394936.8	L321V	0.0857	likely_benign
chr10	71820285	G	T	hg38	P07602	ENST00000394936.8	F320L	0.6306	likely_pathogenic
chr10	71820285	G	C	hg38	P07602	ENST00000394936.8	F320L	0.6306	likely_pathogenic
chr10	71820286	A	C	hg38	P07602	ENST00000394936.8	F320C	0.5572	ambiguous
chr10	71820286	A	G	hg38	P07602	ENST00000394936.8	F320S	0.3631	ambiguous
chr10	71820286	A	T	hg38	P07602	ENST00000394936.8	F320Y	0.0733	likely_benign
chr10	71820287	A	T	hg38	P07602	ENST00000394936.8	F320I	0.1577	likely_benign
chr10	71820287	A	G	hg38	P07602	ENST00000394936.8	F320L	0.6306	likely_pathogenic
chr10	71820287	A	C	hg38	P07602	ENST00000394936.8	F320V	0.1709	likely_benign
chr10	71820288	T	A	hg38	P07602	ENST00000394936.8	E319D	0.4053	ambiguous
chr10	71820288	T	G	hg38	P07602	ENST00000394936.8	E319D	0.4053	ambiguous
chr10	71820289	T	G	hg38	P07602	ENST00000394936.8	E319A	0.1704	likely_benign
chr10	71820289	T	C	hg38	P07602	ENST00000394936.8	E319G	0.2071	likely_benign
chr10	71820289	T	A	hg38	P07602	ENST00000394936.8	E319V	0.1971	likely_benign
chr10	71820290	C	G	hg38	P07602	ENST00000394936.8	E319Q	0.1017	likely_benign
chr10	71820290	C	T	hg38	P07602	ENST00000394936.8	E319K	0.0884	likely_benign
chr10	71820291	A	C	hg38	P07602	ENST00000394936.8	C318W	0.9726	likely_pathogenic
chr10	71820292	C	A	hg38	P07602	ENST00000394936.8	C318F	0.942	likely_pathogenic
chr10	71820292	C	G	hg38	P07602	ENST00000394936.8	C318S	0.9775	likely_pathogenic
chr10	71820292	C	T	hg38	P07602	ENST00000394936.8	C318Y	0.9865	likely_pathogenic
chr10	71820293	A	G	hg38	P07602	ENST00000394936.8	C318R	0.9852	likely_pathogenic
chr10	71820293	A	C	hg38	P07602	ENST00000394936.8	C318G	0.8988	likely_pathogenic
chr10	71820293	A	T	hg38	P07602	ENST00000394936.8	C318S	0.9775	likely_pathogenic
chr10	71820295	A	G	hg38	P07602	ENST00000394936.8	V317A	0.144	likely_benign
chr10	71820295	A	T	hg38	P07602	ENST00000394936.8	V317E	0.5823	likely_pathogenic
chr10	71820295	A	C	hg38	P07602	ENST00000394936.8	V317G	0.2242	likely_benign
chr10	71820296	C	A	hg38	P07602	ENST00000394936.8	V317L	0.1473	likely_benign
chr10	71820296	C	G	hg38	P07602	ENST00000394936.8	V317L	0.1473	likely_benign
chr10	71820296	C	T	hg38	P07602	ENST00000394936.8	V317M	0.1042	likely_benign
chr10	71820297	C	A	hg38	P07602	ENST00000394936.8	E316D	0.1519	likely_benign
chr10	71820297	C	G	hg38	P07602	ENST00000394936.8	E316D	0.1519	likely_benign
chr10	71820298	T	G	hg38	P07602	ENST00000394936.8	E316A	0.1683	likely_benign
chr10	71820298	T	C	hg38	P07602	ENST00000394936.8	E316G	0.1797	likely_benign
chr10	71820298	T	A	hg38	P07602	ENST00000394936.8	E316V	0.2536	likely_benign
chr10	71820299	C	G	hg38	P07602	ENST00000394936.8	E316Q	0.133	likely_benign
chr10	71820299	C	T	hg38	P07602	ENST00000394936.8	E316K	0.0916	likely_benign
chr10	71820300	A	C	hg38	P07602	ENST00000394936.8	C315W	0.9243	likely_pathogenic
chr10	71820301	C	A	hg38	P07602	ENST00000394936.8	C315F	0.9261	likely_pathogenic
chr10	71820301	C	G	hg38	P07602	ENST00000394936.8	C315S	0.9602	likely_pathogenic
chr10	71820301	C	T	hg38	P07602	ENST00000394936.8	C315Y	0.9575	likely_pathogenic
chr10	71820302	A	G	hg38	P07602	ENST00000394936.8	C315R	0.9221	likely_pathogenic
chr10	71820302	A	C	hg38	P07602	ENST00000394936.8	C315G	0.8284	likely_pathogenic
chr10	71820302	A	T	hg38	P07602	ENST00000394936.8	C315S	0.9602	likely_pathogenic
chr10	71820304	T	C	hg38	P07602	ENST00000394936.8	Y314C	0.2061	likely_benign
chr10	71820304	T	A	hg38	P07602	ENST00000394936.8	Y314F	0.0784	likely_benign
chr10	71820304	T	G	hg38	P07602	ENST00000394936.8	Y314S	0.0588	likely_benign
chr10	71820305	A	T	hg38	P07602	ENST00000394936.8	Y314N	0.0864	likely_benign
chr10	71820305	A	C	hg38	P07602	ENST00000394936.8	Y314D	0.1148	likely_benign
chr10	71820305	A	G	hg38	P07602	ENST00000394936.8	Y314H	0.1123	likely_benign
chr10	71820307	A	G	hg38	P07602	ENST00000394936.8	V313A	0.1235	likely_benign
chr10	71820307	A	T	hg38	P07602	ENST00000394936.8	V313D	0.1731	likely_benign
chr10	71820307	A	C	hg38	P07602	ENST00000394936.8	V313G	0.1331	likely_benign
chr10	71820308	C	T	hg38	P07602	ENST00000394936.8	V313I	0.0673	likely_benign
chr10	71820308	C	G	hg38	P07602	ENST00000394936.8	V313L	0.1208	likely_benign
chr10	71820308	C	A	hg38	P07602	ENST00000394936.8	V313F	0.094	likely_benign
chr10	71820309	A	T	hg38	P07602	ENST00000394936.8	D312E	0.1077	likely_benign
chr10	71820309	A	C	hg38	P07602	ENST00000394936.8	D312E	0.1077	likely_benign
chr10	71820310	T	G	hg38	P07602	ENST00000394936.8	D312A	0.0799	likely_benign
chr10	71820310	T	C	hg38	P07602	ENST00000394936.8	D312G	0.0744	likely_benign
chr10	71820310	T	A	hg38	P07602	ENST00000394936.8	D312V	0.1069	likely_benign
chr10	71820311	C	T	hg38	P07602	ENST00000394936.8	D312N	0.0701	likely_benign
chr10	71820311	C	G	hg38	P07602	ENST00000394936.8	D312H	0.11	likely_benign
chr10	71820311	C	A	hg38	P07602	ENST00000394936.8	D312Y	0.1284	likely_benign
chr10	71820313	G	C	hg38	P07602	ENST00000394936.8	S311C	0.2797	likely_benign
chr10	71820313	G	A	hg38	P07602	ENST00000394936.8	S311F	0.1556	likely_benign
chr10	71820313	G	T	hg38	P07602	ENST00000394936.8	S311Y	0.1336	likely_benign
chr10	71820314	A	C	hg38	P07602	ENST00000394936.8	S311A	0.0575	likely_benign
chr10	71820314	A	G	hg38	P07602	ENST00000394936.8	S311P	0.0746	likely_benign
chr10	71820314	A	T	hg38	P07602	ENST00000394936.8	S311T	0.0661	likely_benign
chr10	71820315	C	A	hg38	P07602	ENST00000394936.8	K310N	0.192	likely_benign
chr10	71820315	C	G	hg38	P07602	ENST00000394936.8	K310N	0.192	likely_benign
chr10	71820316	T	C	hg38	P07602	ENST00000394936.8	K310R	0.0845	likely_benign
chr10	71820316	T	A	hg38	P07602	ENST00000394936.8	K310M	0.1623	likely_benign
chr10	71820316	T	G	hg38	P07602	ENST00000394936.8	K310T	0.0969	likely_benign
chr10	71820317	T	G	hg38	P07602	ENST00000394936.8	K310Q	0.104	likely_benign
chr10	71820317	T	C	hg38	P07602	ENST00000394936.8	K310E	0.0963	likely_benign
chr10	71820319	G	T	hg38	P07602	ENST00000394936.8	A309E	0.0965	likely_benign
chr10	71820319	G	C	hg38	P07602	ENST00000394936.8	A309G	0.0923	likely_benign
chr10	71820319	G	A	hg38	P07602	ENST00000394936.8	A309V	0.0832	likely_benign
chr10	71820320	C	G	hg38	P07602	ENST00000394936.8	A309P	0.0932	likely_benign
chr10	71820320	C	A	hg38	P07602	ENST00000394936.8	A309S	0.0777	likely_benign
chr10	71820320	C	T	hg38	P07602	ENST00000394936.8	A309T	0.0716	likely_benign
chr10	71820322	G	C	hg38	P07602	ENST00000394936.8	P308R	0.0789	likely_benign
chr10	71820322	G	T	hg38	P07602	ENST00000394936.8	P308Q	0.0731	likely_benign
chr10	71820322	G	A	hg38	P07602	ENST00000394936.8	P308L	0.0694	likely_benign
chr10	71820323	G	C	hg38	P07602	ENST00000394936.8	P308A	0.0613	likely_benign
chr10	71820323	G	A	hg38	P07602	ENST00000394936.8	P308S	0.0781	likely_benign
chr10	71820323	G	T	hg38	P07602	ENST00000394936.8	P308T	0.0647	likely_benign
chr10	71820325	A	G	hg38	P07602	ENST00000394936.8	V307A	0.0827	likely_benign
chr10	71820325	A	T	hg38	P07602	ENST00000394936.8	V307D	0.0937	likely_benign
chr10	71820325	A	C	hg38	P07602	ENST00000394936.8	V307G	0.0832	likely_benign
chr10	71820326	C	T	hg38	P07602	ENST00000394936.8	V307I	0.0753	likely_benign
chr10	71820326	C	G	hg38	P07602	ENST00000394936.8	V307L	0.0994	likely_benign
chr10	71820326	C	A	hg38	P07602	ENST00000394936.8	V307F	0.0829	likely_benign
chr10	71820327	C	A	hg38	P07602	ENST00000394936.8	E306D	0.0886	likely_benign
chr10	71820327	C	G	hg38	P07602	ENST00000394936.8	E306D	0.0886	likely_benign
chr10	71820328	T	G	hg38	P07602	ENST00000394936.8	E306A	0.0787	likely_benign
chr10	71820328	T	C	hg38	P07602	ENST00000394936.8	E306G	0.0723	likely_benign
chr10	71820328	T	A	hg38	P07602	ENST00000394936.8	E306V	0.0916	likely_benign
chr10	71820329	C	G	hg38	P07602	ENST00000394936.8	E306Q	0.081	likely_benign
chr10	71820329	C	T	hg38	P07602	ENST00000394936.8	E306K	0.0787	likely_benign
chr10	71820330	G	T	hg38	P07602	ENST00000394936.8	H305Q	0.0706	likely_benign
chr10	71820330	G	C	hg38	P07602	ENST00000394936.8	H305Q	0.0706	likely_benign
chr10	71820331	T	C	hg38	P07602	ENST00000394936.8	H305R	0.0607	likely_benign
chr10	71820331	T	A	hg38	P07602	ENST00000394936.8	H305L	0.0812	likely_benign
chr10	71820331	T	G	hg38	P07602	ENST00000394936.8	H305P	0.062	likely_benign
chr10	71820332	G	T	hg38	P07602	ENST00000394936.8	H305N	0.0523	likely_benign
chr10	71820332	G	C	hg38	P07602	ENST00000394936.8	H305D	0.0584	likely_benign
chr10	71820332	G	A	hg38	P07602	ENST00000394936.8	H305Y	0.0928	likely_benign
chr10	71820333	C	A	hg38	P07602	ENST00000394936.8	K304N	0.1447	likely_benign
chr10	71820333	C	G	hg38	P07602	ENST00000394936.8	K304N	0.1447	likely_benign
chr10	71820334	T	C	hg38	P07602	ENST00000394936.8	K304R	0.0855	likely_benign
chr10	71820334	T	A	hg38	P07602	ENST00000394936.8	K304M	0.1269	likely_benign
chr10	71820334	T	G	hg38	P07602	ENST00000394936.8	K304T	0.0883	likely_benign
chr10	71820335	T	G	hg38	P07602	ENST00000394936.8	K304Q	0.0903	likely_benign
chr10	71820335	T	C	hg38	P07602	ENST00000394936.8	K304E	0.0812	likely_benign
chr10	71821876	C	A	hg38	P07602	ENST00000394936.8	K303N	0.3335	likely_benign
chr10	71821876	C	G	hg38	P07602	ENST00000394936.8	K303N	0.3335	likely_benign
chr10	71821877	T	C	hg38	P07602	ENST00000394936.8	K303R	0.0842	likely_benign
chr10	71821877	T	A	hg38	P07602	ENST00000394936.8	K303M	0.2008	likely_benign
chr10	71821877	T	G	hg38	P07602	ENST00000394936.8	K303T	0.1453	likely_benign
chr10	71821878	T	G	hg38	P07602	ENST00000394936.8	K303Q	0.0928	likely_benign
chr10	71821878	T	C	hg38	P07602	ENST00000394936.8	K303E	0.0892	likely_benign
chr10	71821879	A	C	hg38	P07602	ENST00000394936.8	I302M	0.0733	likely_benign
chr10	71821880	A	T	hg38	P07602	ENST00000394936.8	I302N	0.1379	likely_benign
chr10	71821880	A	C	hg38	P07602	ENST00000394936.8	I302S	0.1453	likely_benign
chr10	71821880	A	G	hg38	P07602	ENST00000394936.8	I302T	0.1625	likely_benign
chr10	71821881	T	G	hg38	P07602	ENST00000394936.8	I302L	0.0729	likely_benign
chr10	71821881	T	A	hg38	P07602	ENST00000394936.8	I302F	0.0906	likely_benign
chr10	71821881	T	C	hg38	P07602	ENST00000394936.8	I302V	0.0659	likely_benign
chr10	71821883	G	C	hg38	P07602	ENST00000394936.8	P301R	0.188	likely_benign
chr10	71821883	G	T	hg38	P07602	ENST00000394936.8	P301H	0.211	likely_benign
chr10	71821883	G	A	hg38	P07602	ENST00000394936.8	P301L	0.1703	likely_benign
chr10	71821884	G	C	hg38	P07602	ENST00000394936.8	P301A	0.1068	likely_benign
chr10	71821884	G	A	hg38	P07602	ENST00000394936.8	P301S	0.1535	likely_benign
chr10	71821884	G	T	hg38	P07602	ENST00000394936.8	P301T	0.1033	likely_benign
chr10	71821885	C	A	hg38	P07602	ENST00000394936.8	E300D	0.1134	likely_benign
chr10	71821885	C	G	hg38	P07602	ENST00000394936.8	E300D	0.1134	likely_benign
chr10	71821886	T	G	hg38	P07602	ENST00000394936.8	E300A	0.1238	likely_benign
chr10	71821886	T	C	hg38	P07602	ENST00000394936.8	E300G	0.1396	likely_benign
chr10	71821886	T	A	hg38	P07602	ENST00000394936.8	E300V	0.1857	likely_benign
chr10	71821887	C	G	hg38	P07602	ENST00000394936.8	E300Q	0.1131	likely_benign
chr10	71821887	C	T	hg38	P07602	ENST00000394936.8	E300K	0.097	likely_benign
chr10	71821889	A	G	hg38	P07602	ENST00000394936.8	V299A	0.1127	likely_benign
chr10	71821889	A	T	hg38	P07602	ENST00000394936.8	V299E	0.154	likely_benign
chr10	71821889	A	C	hg38	P07602	ENST00000394936.8	V299G	0.1459	likely_benign
chr10	71821890	C	A	hg38	P07602	ENST00000394936.8	V299L	0.1846	likely_benign
chr10	71821890	C	G	hg38	P07602	ENST00000394936.8	V299L	0.1846	likely_benign
chr10	71821890	C	T	hg38	P07602	ENST00000394936.8	V299M	0.1255	likely_benign
chr10	71821892	A	C	hg38	P07602	ENST00000394936.8	L298R	0.3061	likely_benign
chr10	71821892	A	T	hg38	P07602	ENST00000394936.8	L298Q	0.3213	likely_benign
chr10	71821892	A	G	hg38	P07602	ENST00000394936.8	L298P	0.2979	likely_benign
chr10	71821893	G	T	hg38	P07602	ENST00000394936.8	L298M	0.1202	likely_benign
chr10	71821893	G	C	hg38	P07602	ENST00000394936.8	L298V	0.1257	likely_benign
chr10	71821894	T	A	hg38	P07602	ENST00000394936.8	E297D	0.1875	likely_benign
chr10	71821894	T	G	hg38	P07602	ENST00000394936.8	E297D	0.1875	likely_benign
chr10	71821895	T	G	hg38	P07602	ENST00000394936.8	E297A	0.1607	likely_benign
chr10	71821895	T	C	hg38	P07602	ENST00000394936.8	E297G	0.2061	likely_benign
chr10	71821895	T	A	hg38	P07602	ENST00000394936.8	E297V	0.2298	likely_benign
chr10	71821896	C	G	hg38	P07602	ENST00000394936.8	E297Q	0.1323	likely_benign
chr10	71821896	C	T	hg38	P07602	ENST00000394936.8	E297K	0.1622	likely_benign
chr10	71821898	A	C	hg38	P07602	ENST00000394936.8	L296R	0.247	likely_benign
chr10	71821898	A	T	hg38	P07602	ENST00000394936.8	L296Q	0.2173	likely_benign
chr10	71821898	A	G	hg38	P07602	ENST00000394936.8	L296P	0.3865	ambiguous
chr10	71821899	G	T	hg38	P07602	ENST00000394936.8	L296M	0.1035	likely_benign
chr10	71821899	G	C	hg38	P07602	ENST00000394936.8	L296V	0.0994	likely_benign
chr10	71821901	G	T	hg38	P07602	ENST00000394936.8	A295D	0.4811	ambiguous
chr10	71821901	G	C	hg38	P07602	ENST00000394936.8	A295G	0.2368	likely_benign
chr10	71821901	G	A	hg38	P07602	ENST00000394936.8	A295V	0.2239	likely_benign
chr10	71821902	C	G	hg38	P07602	ENST00000394936.8	A295P	0.2647	likely_benign
chr10	71821902	C	A	hg38	P07602	ENST00000394936.8	A295S	0.1211	likely_benign
chr10	71821902	C	T	hg38	P07602	ENST00000394936.8	A295T	0.159	likely_benign
chr10	71821904	G	C	hg38	P07602	ENST00000394936.8	P294R	0.2946	likely_benign
chr10	71821904	G	T	hg38	P07602	ENST00000394936.8	P294H	0.3738	ambiguous
chr10	71821904	G	A	hg38	P07602	ENST00000394936.8	P294L	0.2697	likely_benign
chr10	71821905	G	C	hg38	P07602	ENST00000394936.8	P294A	0.183	likely_benign
chr10	71821905	G	A	hg38	P07602	ENST00000394936.8	P294S	0.2814	likely_benign
chr10	71821905	G	T	hg38	P07602	ENST00000394936.8	P294T	0.2506	likely_benign
chr10	71821906	G	C	hg38	P07602	ENST00000394936.8	I293M	0.1234	likely_benign
chr10	71821907	A	T	hg38	P07602	ENST00000394936.8	I293N	0.3978	ambiguous
chr10	71821907	A	C	hg38	P07602	ENST00000394936.8	I293S	0.4584	ambiguous
chr10	71821907	A	G	hg38	P07602	ENST00000394936.8	I293T	0.543	ambiguous
chr10	71821908	T	G	hg38	P07602	ENST00000394936.8	I293L	0.0941	likely_benign
chr10	71821908	T	A	hg38	P07602	ENST00000394936.8	I293F	0.1026	likely_benign
chr10	71821908	T	C	hg38	P07602	ENST00000394936.8	I293V	0.1295	likely_benign
chr10	71821910	A	G	hg38	P07602	ENST00000394936.8	V292A	0.176	likely_benign
chr10	71821910	A	T	hg38	P07602	ENST00000394936.8	V292D	0.1906	likely_benign
chr10	71821910	A	C	hg38	P07602	ENST00000394936.8	V292G	0.1849	likely_benign
chr10	71821911	C	T	hg38	P07602	ENST00000394936.8	V292I	0.0721	likely_benign
chr10	71821911	C	G	hg38	P07602	ENST00000394936.8	V292L	0.16	likely_benign
chr10	71821911	C	A	hg38	P07602	ENST00000394936.8	V292F	0.1197	likely_benign
chr10	71821912	A	T	hg38	P07602	ENST00000394936.8	N291K	0.1416	likely_benign
chr10	71821912	A	C	hg38	P07602	ENST00000394936.8	N291K	0.1416	likely_benign
chr10	71821913	T	A	hg38	P07602	ENST00000394936.8	N291I	0.1561	likely_benign
chr10	71821913	T	C	hg38	P07602	ENST00000394936.8	N291S	0.0881	likely_benign
chr10	71821913	T	G	hg38	P07602	ENST00000394936.8	N291T	0.0944	likely_benign
chr10	71821914	T	C	hg38	P07602	ENST00000394936.8	N291D	0.0662	likely_benign
chr10	71821914	T	G	hg38	P07602	ENST00000394936.8	N291H	0.1058	likely_benign
chr10	71821914	T	A	hg38	P07602	ENST00000394936.8	N291Y	0.1353	likely_benign
chr10	71821915	C	A	hg38	P07602	ENST00000394936.8	K290N	0.1776	likely_benign
chr10	71821915	C	G	hg38	P07602	ENST00000394936.8	K290N	0.1776	likely_benign
chr10	71821916	T	C	hg38	P07602	ENST00000394936.8	K290R	0.0868	likely_benign
chr10	71821916	T	A	hg38	P07602	ENST00000394936.8	K290M	0.1823	likely_benign
chr10	71821916	T	G	hg38	P07602	ENST00000394936.8	K290T	0.1107	likely_benign
chr10	71821917	T	G	hg38	P07602	ENST00000394936.8	K290Q	0.0913	likely_benign
chr10	71821917	T	C	hg38	P07602	ENST00000394936.8	K290E	0.0626	likely_benign
chr10	71821919	G	C	hg38	P07602	ENST00000394936.8	S289C	0.2586	likely_benign
chr10	71821919	G	A	hg38	P07602	ENST00000394936.8	S289F	0.1577	likely_benign
chr10	71821919	G	T	hg38	P07602	ENST00000394936.8	S289Y	0.1408	likely_benign
chr10	71821920	A	C	hg38	P07602	ENST00000394936.8	S289A	0.0675	likely_benign
chr10	71821920	A	G	hg38	P07602	ENST00000394936.8	S289P	0.0978	likely_benign
chr10	71821920	A	T	hg38	P07602	ENST00000394936.8	S289T	0.0834	likely_benign
chr10	71821922	G	T	hg38	P07602	ENST00000394936.8	A288D	0.1382	likely_benign
chr10	71821922	G	C	hg38	P07602	ENST00000394936.8	A288G	0.1236	likely_benign
chr10	71821922	G	A	hg38	P07602	ENST00000394936.8	A288V	0.0801	likely_benign
chr10	71821923	C	G	hg38	P07602	ENST00000394936.8	A288P	0.1025	likely_benign
chr10	71821923	C	A	hg38	P07602	ENST00000394936.8	A288S	0.0924	likely_benign
chr10	71821923	C	T	hg38	P07602	ENST00000394936.8	A288T	0.0791	likely_benign
chr10	71821925	A	G	hg38	P07602	ENST00000394936.8	V287A	0.0908	likely_benign
chr10	71821925	A	T	hg38	P07602	ENST00000394936.8	V287E	0.0917	likely_benign
chr10	71821925	A	C	hg38	P07602	ENST00000394936.8	V287G	0.1187	likely_benign
chr10	71821926	C	A	hg38	P07602	ENST00000394936.8	V287L	0.1596	likely_benign
chr10	71821926	C	G	hg38	P07602	ENST00000394936.8	V287L	0.1596	likely_benign
chr10	71821926	C	T	hg38	P07602	ENST00000394936.8	V287M	0.117	likely_benign
chr10	71821927	T	A	hg38	P07602	ENST00000394936.8	K286N	0.2141	likely_benign
chr10	71821927	T	G	hg38	P07602	ENST00000394936.8	K286N	0.2141	likely_benign
chr10	71821928	T	C	hg38	P07602	ENST00000394936.8	K286R	0.0768	likely_benign
chr10	71821928	T	A	hg38	P07602	ENST00000394936.8	K286I	0.2347	likely_benign
chr10	71821928	T	G	hg38	P07602	ENST00000394936.8	K286T	0.1028	likely_benign
chr10	71821929	T	G	hg38	P07602	ENST00000394936.8	K286Q	0.102	likely_benign
chr10	71821929	T	C	hg38	P07602	ENST00000394936.8	K286E	0.0782	likely_benign
chr10	71821931	G	T	hg38	P07602	ENST00000394936.8	A285D	0.5373	ambiguous
chr10	71821931	G	C	hg38	P07602	ENST00000394936.8	A285G	0.2258	likely_benign
chr10	71821931	G	A	hg38	P07602	ENST00000394936.8	A285V	0.2524	likely_benign
chr10	71821932	C	G	hg38	P07602	ENST00000394936.8	A285P	0.4134	ambiguous
chr10	71821932	C	A	hg38	P07602	ENST00000394936.8	A285S	0.1398	likely_benign
chr10	71821932	C	T	hg38	P07602	ENST00000394936.8	A285T	0.1604	likely_benign
chr10	71821934	G	C	hg38	P07602	ENST00000394936.8	P284R	0.2431	likely_benign
chr10	71821934	G	T	hg38	P07602	ENST00000394936.8	P284H	0.3398	likely_benign
chr10	71821934	G	A	hg38	P07602	ENST00000394936.8	P284L	0.1898	likely_benign
chr10	71821935	G	C	hg38	P07602	ENST00000394936.8	P284A	0.1137	likely_benign
chr10	71821935	G	A	hg38	P07602	ENST00000394936.8	P284S	0.2192	likely_benign
chr10	71821935	G	T	hg38	P07602	ENST00000394936.8	P284T	0.1877	likely_benign
chr10	71821937	A	G	hg38	P07602	ENST00000394936.8	V283A	0.2326	likely_benign
chr10	71821937	A	T	hg38	P07602	ENST00000394936.8	V283D	0.2968	likely_benign
chr10	71821937	A	C	hg38	P07602	ENST00000394936.8	V283G	0.2578	likely_benign
chr10	71821938	C	T	hg38	P07602	ENST00000394936.8	V283I	0.0644	likely_benign
chr10	71821938	C	G	hg38	P07602	ENST00000394936.8	V283L	0.1017	likely_benign
chr10	71821938	C	A	hg38	P07602	ENST00000394936.8	V283F	0.0928	likely_benign
chr10	71821940	A	C	hg38	P07602	ENST00000394936.8	L282R	0.535	ambiguous
chr10	71821940	A	T	hg38	P07602	ENST00000394936.8	L282Q	0.6033	likely_pathogenic
chr10	71821940	A	G	hg38	P07602	ENST00000394936.8	L282P	0.5437	ambiguous
chr10	71821941	G	T	hg38	P07602	ENST00000394936.8	L282M	0.2155	likely_benign
chr10	71821941	G	C	hg38	P07602	ENST00000394936.8	L282V	0.171	likely_benign
chr10	71821943	G	T	hg38	P07602	ENST00000394936.8	T281N	0.0899	likely_benign
chr10	71821943	G	A	hg38	P07602	ENST00000394936.8	T281I	0.1401	likely_benign
chr10	71821943	G	C	hg38	P07602	ENST00000394936.8	T281S	0.1047	likely_benign
chr10	71821944	T	C	hg38	P07602	ENST00000394936.8	T281A	0.0757	likely_benign
chr10	71821944	T	G	hg38	P07602	ENST00000394936.8	T281P	0.0607	likely_benign
chr10	71821944	T	A	hg38	P07602	ENST00000394936.8	T281S	0.1047	likely_benign
chr10	71821945	C	A	hg38	P07602	ENST00000394936.8	Q280H	0.2015	likely_benign
chr10	71821945	C	G	hg38	P07602	ENST00000394936.8	Q280H	0.2015	likely_benign
chr10	71821946	T	C	hg38	P07602	ENST00000394936.8	Q280R	0.0883	likely_benign
chr10	71821946	T	A	hg38	P07602	ENST00000394936.8	Q280L	0.1212	likely_benign
chr10	71821946	T	G	hg38	P07602	ENST00000394936.8	Q280P	0.1543	likely_benign
chr10	71821947	G	C	hg38	P07602	ENST00000394936.8	Q280E	0.0759	likely_benign
chr10	71821947	G	T	hg38	P07602	ENST00000394936.8	Q280K	0.0548	likely_benign
chr10	71821948	C	A	hg38	P07602	ENST00000394936.8	M279I	0.4252	ambiguous
chr10	71821948	C	T	hg38	P07602	ENST00000394936.8	M279I	0.4252	ambiguous
chr10	71821948	C	G	hg38	P07602	ENST00000394936.8	M279I	0.4252	ambiguous
chr10	71821949	A	C	hg38	P07602	ENST00000394936.8	M279R	0.2807	likely_benign
chr10	71821949	A	T	hg38	P07602	ENST00000394936.8	M279K	0.2798	likely_benign
chr10	71821949	A	G	hg38	P07602	ENST00000394936.8	M279T	0.4119	ambiguous
chr10	71821950	T	A	hg38	P07602	ENST00000394936.8	M279L	0.0831	likely_benign
chr10	71821950	T	G	hg38	P07602	ENST00000394936.8	M279L	0.0831	likely_benign
chr10	71821950	T	C	hg38	P07602	ENST00000394936.8	M279V	0.1057	likely_benign
chr10	71821952	G	C	hg38	P07602	ENST00000394936.8	P278R	0.1997	likely_benign
chr10	71821952	G	T	hg38	P07602	ENST00000394936.8	P278H	0.2612	likely_benign
chr10	71821952	G	A	hg38	P07602	ENST00000394936.8	P278L	0.209	likely_benign
chr10	71821953	G	C	hg38	P07602	ENST00000394936.8	P278A	0.147	likely_benign
chr10	71821953	G	A	hg38	P07602	ENST00000394936.8	P278S	0.2327	likely_benign
chr10	71821953	G	T	hg38	P07602	ENST00000394936.8	P278T	0.1852	likely_benign
chr10	71821954	C	A	hg38	P07602	ENST00000394936.8	M277I	0.16	likely_benign
chr10	71821954	C	T	hg38	P07602	ENST00000394936.8	M277I	0.16	likely_benign
chr10	71821954	C	G	hg38	P07602	ENST00000394936.8	M277I	0.16	likely_benign
chr10	71821955	A	C	hg38	P07602	ENST00000394936.8	M277R	0.1334	likely_benign
chr10	71821955	A	T	hg38	P07602	ENST00000394936.8	M277K	0.1116	likely_benign
chr10	71821955	A	G	hg38	P07602	ENST00000394936.8	M277T	0.1648	likely_benign
chr10	71821956	T	A	hg38	P07602	ENST00000394936.8	M277L	0.1064	likely_benign
chr10	71821956	T	G	hg38	P07602	ENST00000394936.8	M277L	0.1064	likely_benign
chr10	71821956	T	C	hg38	P07602	ENST00000394936.8	M277V	0.079	likely_benign
chr10	71821957	C	A	hg38	P07602	ENST00000394936.8	E276D	0.1168	likely_benign
chr10	71821957	C	G	hg38	P07602	ENST00000394936.8	E276D	0.1168	likely_benign
chr10	71821958	T	G	hg38	P07602	ENST00000394936.8	E276A	0.0946	likely_benign
chr10	71821958	T	C	hg38	P07602	ENST00000394936.8	E276G	0.0917	likely_benign
chr10	71821958	T	A	hg38	P07602	ENST00000394936.8	E276V	0.145	likely_benign
chr10	71821959	C	G	hg38	P07602	ENST00000394936.8	E276Q	0.0892	likely_benign
chr10	71821959	C	T	hg38	P07602	ENST00000394936.8	E276K	0.0758	likely_benign
chr10	71821960	T	A	hg38	P07602	ENST00000394936.8	K275N	0.2932	likely_benign
chr10	71821960	T	G	hg38	P07602	ENST00000394936.8	K275N	0.2932	likely_benign
chr10	71821961	T	C	hg38	P07602	ENST00000394936.8	K275R	0.0891	likely_benign
chr10	71821961	T	A	hg38	P07602	ENST00000394936.8	K275I	0.3508	ambiguous
chr10	71821961	T	G	hg38	P07602	ENST00000394936.8	K275T	0.1349	likely_benign
chr10	71821962	T	G	hg38	P07602	ENST00000394936.8	K275Q	0.1209	likely_benign
chr10	71821962	T	C	hg38	P07602	ENST00000394936.8	K275E	0.0983	likely_benign
chr10	71821964	A	G	hg38	P07602	ENST00000394936.8	V274A	0.1117	likely_benign
chr10	71821964	A	T	hg38	P07602	ENST00000394936.8	V274E	0.1039	likely_benign
chr10	71821964	A	C	hg38	P07602	ENST00000394936.8	V274G	0.0867	likely_benign
chr10	71821965	C	A	hg38	P07602	ENST00000394936.8	V274L	0.127	likely_benign
chr10	71821965	C	G	hg38	P07602	ENST00000394936.8	V274L	0.127	likely_benign
chr10	71821965	C	T	hg38	P07602	ENST00000394936.8	V274M	0.0997	likely_benign
chr10	71821966	C	A	hg38	P07602	ENST00000394936.8	E273D	0.1003	likely_benign
chr10	71821966	C	G	hg38	P07602	ENST00000394936.8	E273D	0.1003	likely_benign
chr10	71821967	T	G	hg38	P07602	ENST00000394936.8	E273A	0.1062	likely_benign
chr10	71821967	T	C	hg38	P07602	ENST00000394936.8	E273G	0.1044	likely_benign
chr10	71821967	T	A	hg38	P07602	ENST00000394936.8	E273V	0.175	likely_benign
chr10	71821968	C	G	hg38	P07602	ENST00000394936.8	E273Q	0.0981	likely_benign
chr10	71821968	C	T	hg38	P07602	ENST00000394936.8	E273K	0.0712	likely_benign
chr10	71821969	A	T	hg38	P07602	ENST00000394936.8	D272E	0.0977	likely_benign
chr10	71821969	A	C	hg38	P07602	ENST00000394936.8	D272E	0.0977	likely_benign
chr10	71821970	T	G	hg38	P07602	ENST00000394936.8	D272A	0.102	likely_benign
chr10	71821970	T	C	hg38	P07602	ENST00000394936.8	D272G	0.0825	likely_benign
chr10	71821970	T	A	hg38	P07602	ENST00000394936.8	D272V	0.1487	likely_benign
chr10	71821971	C	T	hg38	P07602	ENST00000394936.8	D272N	0.0761	likely_benign
chr10	71821971	C	G	hg38	P07602	ENST00000394936.8	D272H	0.1198	likely_benign
chr10	71821971	C	A	hg38	P07602	ENST00000394936.8	D272Y	0.1596	likely_benign
chr10	71821972	A	C	hg38	P07602	ENST00000394936.8	C271W	0.9637	likely_pathogenic
chr10	71821973	C	A	hg38	P07602	ENST00000394936.8	C271F	0.9606	likely_pathogenic
chr10	71821973	C	G	hg38	P07602	ENST00000394936.8	C271S	0.9785	likely_pathogenic
chr10	71821973	C	T	hg38	P07602	ENST00000394936.8	C271Y	0.9797	likely_pathogenic
chr10	71821974	A	G	hg38	P07602	ENST00000394936.8	C271R	0.9697	likely_pathogenic
chr10	71821974	A	C	hg38	P07602	ENST00000394936.8	C271G	0.9301	likely_pathogenic
chr10	71821974	A	T	hg38	P07602	ENST00000394936.8	C271S	0.9785	likely_pathogenic
chr10	71821975	G	T	hg38	P07602	ENST00000394936.8	F270L	0.854	likely_pathogenic
chr10	71821975	G	C	hg38	P07602	ENST00000394936.8	F270L	0.854	likely_pathogenic
chr10	71821976	A	C	hg38	P07602	ENST00000394936.8	F270C	0.8317	likely_pathogenic
chr10	71821976	A	G	hg38	P07602	ENST00000394936.8	F270S	0.8812	likely_pathogenic
chr10	71821976	A	T	hg38	P07602	ENST00000394936.8	F270Y	0.4155	ambiguous
chr10	71821977	A	T	hg38	P07602	ENST00000394936.8	F270I	0.3323	likely_benign
chr10	71821977	A	G	hg38	P07602	ENST00000394936.8	F270L	0.854	likely_pathogenic
chr10	71821977	A	C	hg38	P07602	ENST00000394936.8	F270V	0.4042	ambiguous
chr10	71821979	C	G	hg38	P07602	ENST00000394936.8	G269A	0.3174	likely_benign
chr10	71821979	C	T	hg38	P07602	ENST00000394936.8	G269E	0.5144	ambiguous
chr10	71821979	C	A	hg38	P07602	ENST00000394936.8	G269V	0.6114	likely_pathogenic
chr10	71821980	C	T	hg38	P07602	ENST00000394936.8	G269R	0.4933	ambiguous
chr10	71821980	C	G	hg38	P07602	ENST00000394936.8	G269R	0.4933	ambiguous
chr10	71821980	C	A	hg38	P07602	ENST00000394936.8	G269W	0.7578	likely_pathogenic
chr10	71821982	A	G	hg38	P07602	ENST00000394936.8	V268A	0.0819	likely_benign
chr10	71821982	A	T	hg38	P07602	ENST00000394936.8	V268D	0.6967	likely_pathogenic
chr10	71821982	A	C	hg38	P07602	ENST00000394936.8	V268G	0.1778	likely_benign
chr10	71821983	C	T	hg38	P07602	ENST00000394936.8	V268I	0.0898	likely_benign
chr10	71821983	C	G	hg38	P07602	ENST00000394936.8	V268L	0.1837	likely_benign
chr10	71821983	C	A	hg38	P07602	ENST00000394936.8	V268F	0.1541	likely_benign
chr10	71821985	A	C	hg38	P07602	ENST00000394936.8	L267R	0.1249	likely_benign
chr10	71821985	A	T	hg38	P07602	ENST00000394936.8	L267Q	0.1179	likely_benign
chr10	71821985	A	G	hg38	P07602	ENST00000394936.8	L267P	0.613	likely_pathogenic
chr10	71821986	G	T	hg38	P07602	ENST00000394936.8	L267M	0.0815	likely_benign
chr10	71821986	G	C	hg38	P07602	ENST00000394936.8	L267V	0.0908	likely_benign
chr10	71821988	G	T	hg38	P07602	ENST00000394936.8	A266E	0.1491	likely_benign
chr10	71821988	G	C	hg38	P07602	ENST00000394936.8	A266G	0.0603	likely_benign
chr10	71821988	G	A	hg38	P07602	ENST00000394936.8	A266V	0.0998	likely_benign
chr10	71821989	C	G	hg38	P07602	ENST00000394936.8	A266P	0.4857	ambiguous
chr10	71821989	C	A	hg38	P07602	ENST00000394936.8	A266S	0.0747	likely_benign
chr10	71821989	C	T	hg38	P07602	ENST00000394936.8	A266T	0.0758	likely_benign
chr10	71821990	A	C	hg38	P07602	ENST00000394936.8	C265W	0.9905	likely_pathogenic
chr10	71821991	C	A	hg38	P07602	ENST00000394936.8	C265F	0.9758	likely_pathogenic
chr10	71821991	C	G	hg38	P07602	ENST00000394936.8	C265S	0.9893	likely_pathogenic
chr10	71821991	C	T	hg38	P07602	ENST00000394936.8	C265Y	0.9926	likely_pathogenic
chr10	71821992	A	G	hg38	P07602	ENST00000394936.8	C265R	0.9925	likely_pathogenic
chr10	71821992	A	C	hg38	P07602	ENST00000394936.8	C265G	0.9576	likely_pathogenic
chr10	71821992	A	T	hg38	P07602	ENST00000394936.8	C265S	0.9893	likely_pathogenic
chr10	71821993	G	C	hg38	P07602	ENST00000394936.8	I264M	0.1738	likely_benign
chr10	71821994	A	T	hg38	P07602	ENST00000394936.8	I264N	0.7902	likely_pathogenic
chr10	71821994	A	C	hg38	P07602	ENST00000394936.8	I264S	0.8307	likely_pathogenic
chr10	71821994	A	G	hg38	P07602	ENST00000394936.8	I264T	0.7539	likely_pathogenic
chr10	71821995	T	G	hg38	P07602	ENST00000394936.8	I264L	0.1699	likely_benign
chr10	71821995	T	A	hg38	P07602	ENST00000394936.8	I264F	0.3456	ambiguous
chr10	71821995	T	C	hg38	P07602	ENST00000394936.8	I264V	0.199	likely_benign
chr10	71821996	C	A	hg38	P07602	ENST00000394936.8	E263D	0.1023	likely_benign
chr10	71821996	C	G	hg38	P07602	ENST00000394936.8	E263D	0.1023	likely_benign
chr10	71821997	T	G	hg38	P07602	ENST00000394936.8	E263A	0.2346	likely_benign
chr10	71821997	T	C	hg38	P07602	ENST00000394936.8	E263G	0.2578	likely_benign
chr10	71821997	T	A	hg38	P07602	ENST00000394936.8	E263V	0.3271	likely_benign
chr10	71821998	C	G	hg38	P07602	ENST00000394936.8	E263Q	0.1986	likely_benign
chr10	71821998	C	T	hg38	P07602	ENST00000394936.8	E263K	0.2575	likely_benign
chr10	71821999	C	A	hg38	P07602	ENST00000394936.8	K262N	0.3942	ambiguous
chr10	71821999	C	G	hg38	P07602	ENST00000394936.8	K262N	0.3942	ambiguous
chr10	71822000	T	C	hg38	P07602	ENST00000394936.8	K262R	0.0797	likely_benign
chr10	71822000	T	A	hg38	P07602	ENST00000394936.8	K262M	0.2717	likely_benign
chr10	71822000	T	G	hg38	P07602	ENST00000394936.8	K262T	0.188	likely_benign
chr10	71822001	T	G	hg38	P07602	ENST00000394936.8	K262Q	0.1155	likely_benign
chr10	71822001	T	C	hg38	P07602	ENST00000394936.8	K262E	0.0926	likely_benign
chr10	71822003	G	C	hg38	P07602	ENST00000394936.8	P261R	0.8249	likely_pathogenic
chr10	71822003	G	T	hg38	P07602	ENST00000394936.8	P261H	0.8434	likely_pathogenic
chr10	71822003	G	A	hg38	P07602	ENST00000394936.8	P261L	0.8008	likely_pathogenic
chr10	71822004	G	C	hg38	P07602	ENST00000394936.8	P261A	0.2753	likely_benign
chr10	71822004	G	A	hg38	P07602	ENST00000394936.8	P261S	0.4677	ambiguous
chr10	71822004	G	T	hg38	P07602	ENST00000394936.8	P261T	0.5433	ambiguous
chr10	71822005	T	A	hg38	P07602	ENST00000394936.8	Q260H	0.2913	likely_benign
chr10	71822005	T	G	hg38	P07602	ENST00000394936.8	Q260H	0.2913	likely_benign
chr10	71822006	T	C	hg38	P07602	ENST00000394936.8	Q260R	0.1293	likely_benign
chr10	71822006	T	A	hg38	P07602	ENST00000394936.8	Q260L	0.2841	likely_benign
chr10	71822006	T	G	hg38	P07602	ENST00000394936.8	Q260P	0.1151	likely_benign
chr10	71822007	G	C	hg38	P07602	ENST00000394936.8	Q260E	0.0722	likely_benign
chr10	71822007	G	T	hg38	P07602	ENST00000394936.8	Q260K	0.1055	likely_benign
chr10	71825837	C	A	hg38	P07602	ENST00000394936.8	M259I	0.7116	likely_pathogenic
chr10	71825837	C	T	hg38	P07602	ENST00000394936.8	M259I	0.7116	likely_pathogenic
chr10	71825837	C	G	hg38	P07602	ENST00000394936.8	M259I	0.7116	likely_pathogenic
chr10	71825838	A	C	hg38	P07602	ENST00000394936.8	M259R	0.2066	likely_benign
chr10	71825838	A	T	hg38	P07602	ENST00000394936.8	M259K	0.2074	likely_benign
chr10	71825838	A	G	hg38	P07602	ENST00000394936.8	M259T	0.5049	ambiguous
chr10	71825839	T	A	hg38	P07602	ENST00000394936.8	M259L	0.1679	likely_benign
chr10	71825839	T	G	hg38	P07602	ENST00000394936.8	M259L	0.1679	likely_benign
chr10	71825839	T	C	hg38	P07602	ENST00000394936.8	M259V	0.2166	likely_benign
chr10	71825840	G	T	hg38	P07602	ENST00000394936.8	H258Q	0.2955	likely_benign
chr10	71825840	G	C	hg38	P07602	ENST00000394936.8	H258Q	0.2955	likely_benign
chr10	71825841	T	C	hg38	P07602	ENST00000394936.8	H258R	0.2325	likely_benign
chr10	71825841	T	A	hg38	P07602	ENST00000394936.8	H258L	0.2531	likely_benign
chr10	71825841	T	G	hg38	P07602	ENST00000394936.8	H258P	0.5862	likely_pathogenic
chr10	71825842	G	T	hg38	P07602	ENST00000394936.8	H258N	0.1808	likely_benign
chr10	71825842	G	C	hg38	P07602	ENST00000394936.8	H258D	0.3682	ambiguous
chr10	71825842	G	A	hg38	P07602	ENST00000394936.8	H258Y	0.1816	likely_benign
chr10	71825843	C	A	hg38	P07602	ENST00000394936.8	M257I	0.5751	likely_pathogenic
chr10	71825843	C	T	hg38	P07602	ENST00000394936.8	M257I	0.5751	likely_pathogenic
chr10	71825843	C	G	hg38	P07602	ENST00000394936.8	M257I	0.5751	likely_pathogenic
chr10	71825844	A	C	hg38	P07602	ENST00000394936.8	M257R	0.4377	ambiguous
chr10	71825844	A	T	hg38	P07602	ENST00000394936.8	M257K	0.4236	ambiguous
chr10	71825844	A	G	hg38	P07602	ENST00000394936.8	M257T	0.4158	ambiguous
chr10	71825845	T	A	hg38	P07602	ENST00000394936.8	M257L	0.1352	likely_benign
chr10	71825845	T	G	hg38	P07602	ENST00000394936.8	M257L	0.1352	likely_benign
chr10	71825845	T	C	hg38	P07602	ENST00000394936.8	M257V	0.1715	likely_benign
chr10	71825846	C	A	hg38	P07602	ENST00000394936.8	M256I	0.2763	likely_benign
chr10	71825846	C	T	hg38	P07602	ENST00000394936.8	M256I	0.2763	likely_benign
chr10	71825846	C	G	hg38	P07602	ENST00000394936.8	M256I	0.2763	likely_benign
chr10	71825847	A	C	hg38	P07602	ENST00000394936.8	M256R	0.8054	likely_pathogenic
chr10	71825847	A	T	hg38	P07602	ENST00000394936.8	M256K	0.8105	likely_pathogenic
chr10	71825847	A	G	hg38	P07602	ENST00000394936.8	M256T	0.3843	ambiguous
chr10	71825848	T	A	hg38	P07602	ENST00000394936.8	M256L	0.0974	likely_benign
chr10	71825848	T	G	hg38	P07602	ENST00000394936.8	M256L	0.0974	likely_benign
chr10	71825848	T	C	hg38	P07602	ENST00000394936.8	M256V	0.0752	likely_benign
chr10	71825849	C	A	hg38	P07602	ENST00000394936.8	M255I	0.4845	ambiguous
chr10	71825849	C	T	hg38	P07602	ENST00000394936.8	M255I	0.4845	ambiguous
chr10	71825849	C	G	hg38	P07602	ENST00000394936.8	M255I	0.4845	ambiguous
chr10	71825850	A	C	hg38	P07602	ENST00000394936.8	M255R	0.5201	ambiguous
chr10	71825850	A	T	hg38	P07602	ENST00000394936.8	M255K	0.4844	ambiguous
chr10	71825850	A	G	hg38	P07602	ENST00000394936.8	M255T	0.4109	ambiguous
chr10	71825851	T	A	hg38	P07602	ENST00000394936.8	M255L	0.1237	likely_benign
chr10	71825851	T	G	hg38	P07602	ENST00000394936.8	M255L	0.1237	likely_benign
chr10	71825851	T	C	hg38	P07602	ENST00000394936.8	M255V	0.1481	likely_benign
chr10	71825852	C	A	hg38	P07602	ENST00000394936.8	Q254H	0.491	ambiguous
chr10	71825852	C	G	hg38	P07602	ENST00000394936.8	Q254H	0.491	ambiguous
chr10	71825853	T	C	hg38	P07602	ENST00000394936.8	Q254R	0.2111	likely_benign
chr10	71825853	T	A	hg38	P07602	ENST00000394936.8	Q254L	0.3641	ambiguous
chr10	71825853	T	G	hg38	P07602	ENST00000394936.8	Q254P	0.6039	likely_pathogenic
chr10	71825854	G	C	hg38	P07602	ENST00000394936.8	Q254E	0.0945	likely_benign
chr10	71825854	G	T	hg38	P07602	ENST00000394936.8	Q254K	0.2069	likely_benign
chr10	71825855	G	C	hg38	P07602	ENST00000394936.8	I253M	0.164	likely_benign
chr10	71825856	A	T	hg38	P07602	ENST00000394936.8	I253N	0.7458	likely_pathogenic
chr10	71825856	A	C	hg38	P07602	ENST00000394936.8	I253S	0.6054	likely_pathogenic
chr10	71825856	A	G	hg38	P07602	ENST00000394936.8	I253T	0.5571	ambiguous
chr10	71825857	T	G	hg38	P07602	ENST00000394936.8	I253L	0.1554	likely_benign
chr10	71825857	T	A	hg38	P07602	ENST00000394936.8	I253F	0.181	likely_benign
chr10	71825857	T	C	hg38	P07602	ENST00000394936.8	I253V	0.0704	likely_benign
chr10	71825859	G	T	hg38	P07602	ENST00000394936.8	A252D	0.96	likely_pathogenic
chr10	71825859	G	C	hg38	P07602	ENST00000394936.8	A252G	0.2512	likely_benign
chr10	71825859	G	A	hg38	P07602	ENST00000394936.8	A252V	0.2028	likely_benign
chr10	71825860	C	G	hg38	P07602	ENST00000394936.8	A252P	0.8112	likely_pathogenic
chr10	71825860	C	A	hg38	P07602	ENST00000394936.8	A252S	0.1865	likely_benign
chr10	71825860	C	T	hg38	P07602	ENST00000394936.8	A252T	0.1745	likely_benign
chr10	71825861	A	C	hg38	P07602	ENST00000394936.8	I251M	0.0942	likely_benign
chr10	71825862	A	T	hg38	P07602	ENST00000394936.8	I251N	0.3479	ambiguous
chr10	71825862	A	C	hg38	P07602	ENST00000394936.8	I251S	0.3462	ambiguous
chr10	71825862	A	G	hg38	P07602	ENST00000394936.8	I251T	0.1766	likely_benign
chr10	71825863	T	G	hg38	P07602	ENST00000394936.8	I251L	0.1159	likely_benign
chr10	71825863	T	A	hg38	P07602	ENST00000394936.8	I251F	0.1779	likely_benign
chr10	71825863	T	C	hg38	P07602	ENST00000394936.8	I251V	0.0742	likely_benign
chr10	71825864	T	A	hg38	P07602	ENST00000394936.8	E250D	0.0712	likely_benign
chr10	71825864	T	G	hg38	P07602	ENST00000394936.8	E250D	0.0712	likely_benign
chr10	71825865	T	G	hg38	P07602	ENST00000394936.8	E250A	0.1709	likely_benign
chr10	71825865	T	C	hg38	P07602	ENST00000394936.8	E250G	0.121	likely_benign
chr10	71825865	T	A	hg38	P07602	ENST00000394936.8	E250V	0.2754	likely_benign
chr10	71825866	C	G	hg38	P07602	ENST00000394936.8	E250Q	0.1319	likely_benign
chr10	71825866	C	T	hg38	P07602	ENST00000394936.8	E250K	0.1359	likely_benign
chr10	71825868	G	C	hg38	P07602	ENST00000394936.8	S249C	0.5466	ambiguous
chr10	71825868	G	A	hg38	P07602	ENST00000394936.8	S249F	0.7473	likely_pathogenic
chr10	71825868	G	T	hg38	P07602	ENST00000394936.8	S249Y	0.5607	ambiguous
chr10	71825869	A	C	hg38	P07602	ENST00000394936.8	S249A	0.1511	likely_benign
chr10	71825869	A	G	hg38	P07602	ENST00000394936.8	S249P	0.7127	likely_pathogenic
chr10	71825869	A	T	hg38	P07602	ENST00000394936.8	S249T	0.1846	likely_benign
chr10	71825871	T	C	hg38	P07602	ENST00000394936.8	Y248C	0.8287	likely_pathogenic
chr10	71825871	T	A	hg38	P07602	ENST00000394936.8	Y248F	0.2274	likely_benign
chr10	71825871	T	G	hg38	P07602	ENST00000394936.8	Y248S	0.6783	likely_pathogenic
chr10	71825872	A	T	hg38	P07602	ENST00000394936.8	Y248N	0.4105	ambiguous
chr10	71825872	A	C	hg38	P07602	ENST00000394936.8	Y248D	0.7745	likely_pathogenic
chr10	71825872	A	G	hg38	P07602	ENST00000394936.8	Y248H	0.4903	ambiguous
chr10	71825873	C	A	hg38	P07602	ENST00000394936.8	Q247H	0.2958	likely_benign
chr10	71825873	C	G	hg38	P07602	ENST00000394936.8	Q247H	0.2958	likely_benign
chr10	71825874	T	C	hg38	P07602	ENST00000394936.8	Q247R	0.125	likely_benign
chr10	71825874	T	A	hg38	P07602	ENST00000394936.8	Q247L	0.2685	likely_benign
chr10	71825874	T	G	hg38	P07602	ENST00000394936.8	Q247P	0.5593	ambiguous
chr10	71825875	G	C	hg38	P07602	ENST00000394936.8	Q247E	0.0682	likely_benign
chr10	71825875	G	T	hg38	P07602	ENST00000394936.8	Q247K	0.1243	likely_benign
chr10	71825876	G	T	hg38	P07602	ENST00000394936.8	S246R	0.2954	likely_benign
chr10	71825876	G	C	hg38	P07602	ENST00000394936.8	S246R	0.2954	likely_benign
chr10	71825877	C	T	hg38	P07602	ENST00000394936.8	S246N	0.0728	likely_benign
chr10	71825877	C	A	hg38	P07602	ENST00000394936.8	S246I	0.1812	likely_benign
chr10	71825877	C	G	hg38	P07602	ENST00000394936.8	S246T	0.0896	likely_benign
chr10	71825878	T	G	hg38	P07602	ENST00000394936.8	S246R	0.2954	likely_benign
chr10	71825878	T	A	hg38	P07602	ENST00000394936.8	S246C	0.2969	likely_benign
chr10	71825878	T	C	hg38	P07602	ENST00000394936.8	S246G	0.0816	likely_benign
chr10	71825879	G	C	hg38	P07602	ENST00000394936.8	I245M	0.2236	likely_benign
chr10	71825880	A	T	hg38	P07602	ENST00000394936.8	I245N	0.8472	likely_pathogenic
chr10	71825880	A	C	hg38	P07602	ENST00000394936.8	I245S	0.7066	likely_pathogenic
chr10	71825880	A	G	hg38	P07602	ENST00000394936.8	I245T	0.5342	ambiguous
chr10	71825881	T	G	hg38	P07602	ENST00000394936.8	I245L	0.1891	likely_benign
chr10	71825881	T	A	hg38	P07602	ENST00000394936.8	I245F	0.318	likely_benign
chr10	71825881	T	C	hg38	P07602	ENST00000394936.8	I245V	0.0623	likely_benign
chr10	71825883	T	C	hg38	P07602	ENST00000394936.8	Y244C	0.4755	ambiguous
chr10	71825883	T	A	hg38	P07602	ENST00000394936.8	Y244F	0.2691	likely_benign
chr10	71825883	T	G	hg38	P07602	ENST00000394936.8	Y244S	0.2375	likely_benign
chr10	71825884	A	T	hg38	P07602	ENST00000394936.8	Y244N	0.2712	likely_benign
chr10	71825884	A	C	hg38	P07602	ENST00000394936.8	Y244D	0.4867	ambiguous
chr10	71825884	A	G	hg38	P07602	ENST00000394936.8	Y244H	0.4288	ambiguous
chr10	71825885	G	T	hg38	P07602	ENST00000394936.8	N243K	0.2597	likely_benign
chr10	71825885	G	C	hg38	P07602	ENST00000394936.8	N243K	0.2597	likely_benign
chr10	71825886	T	A	hg38	P07602	ENST00000394936.8	N243I	0.2523	likely_benign
chr10	71825886	T	C	hg38	P07602	ENST00000394936.8	N243S	0.0918	likely_benign
chr10	71825886	T	G	hg38	P07602	ENST00000394936.8	N243T	0.1189	likely_benign
chr10	71825887	T	C	hg38	P07602	ENST00000394936.8	N243D	0.109	likely_benign
chr10	71825887	T	G	hg38	P07602	ENST00000394936.8	N243H	0.1282	likely_benign
chr10	71825887	T	A	hg38	P07602	ENST00000394936.8	N243Y	0.1771	likely_benign
chr10	71825888	C	A	hg38	P07602	ENST00000394936.8	K242N	0.7226	likely_pathogenic
chr10	71825888	C	G	hg38	P07602	ENST00000394936.8	K242N	0.7226	likely_pathogenic
chr10	71825889	T	C	hg38	P07602	ENST00000394936.8	K242R	0.1139	likely_benign
chr10	71825889	T	A	hg38	P07602	ENST00000394936.8	K242M	0.604	likely_pathogenic
chr10	71825889	T	G	hg38	P07602	ENST00000394936.8	K242T	0.4688	ambiguous
chr10	71825890	T	G	hg38	P07602	ENST00000394936.8	K242Q	0.2322	likely_benign
chr10	71825890	T	C	hg38	P07602	ENST00000394936.8	K242E	0.2913	likely_benign
chr10	71825891	G	C	hg38	P07602	ENST00000394936.8	C241W	0.9811	likely_pathogenic
chr10	71825892	C	A	hg38	P07602	ENST00000394936.8	C241F	0.9517	likely_pathogenic
chr10	71825892	C	G	hg38	P07602	ENST00000394936.8	C241S	0.9751	likely_pathogenic
chr10	71825892	C	T	hg38	P07602	ENST00000394936.8	C241Y	0.9817	likely_pathogenic
chr10	71825893	A	G	hg38	P07602	ENST00000394936.8	C241R	0.9837	likely_pathogenic
chr10	71825893	A	C	hg38	P07602	ENST00000394936.8	C241G	0.9011	likely_pathogenic
chr10	71825893	A	T	hg38	P07602	ENST00000394936.8	C241S	0.9751	likely_pathogenic
chr10	71828014	T	C	hg38	P07602	ENST00000394936.8	I240M	0.0373	likely_benign
chr10	71828015	A	C	hg38	P07602	ENST00000394936.8	I240R	0.1251	likely_benign
chr10	71828015	A	T	hg38	P07602	ENST00000394936.8	I240K	0.155	likely_benign
chr10	71828015	A	G	hg38	P07602	ENST00000394936.8	I240T	0.0953	likely_benign
chr10	71828016	T	A	hg38	P07602	ENST00000394936.8	I240L	0.0532	likely_benign
chr10	71828016	T	G	hg38	P07602	ENST00000394936.8	I240L	0.0532	likely_benign
chr10	71828016	T	C	hg38	P07602	ENST00000394936.8	I240V	0.0559	likely_benign
chr10	71828017	G	T	hg38	P07602	ENST00000394936.8	D239E	0.1513	likely_benign
chr10	71828017	G	C	hg38	P07602	ENST00000394936.8	D239E	0.1513	likely_benign
chr10	71828018	T	G	hg38	P07602	ENST00000394936.8	D239A	0.1494	likely_benign
chr10	71828018	T	C	hg38	P07602	ENST00000394936.8	D239G	0.1344	likely_benign
chr10	71828018	T	A	hg38	P07602	ENST00000394936.8	D239V	0.1943	likely_benign
chr10	71828019	C	T	hg38	P07602	ENST00000394936.8	D239N	0.0993	likely_benign
chr10	71828019	C	G	hg38	P07602	ENST00000394936.8	D239H	0.2663	likely_benign
chr10	71828019	C	A	hg38	P07602	ENST00000394936.8	D239Y	0.2157	likely_benign
chr10	71828021	G	T	hg38	P07602	ENST00000394936.8	A238D	0.3198	likely_benign
chr10	71828021	G	C	hg38	P07602	ENST00000394936.8	A238G	0.1018	likely_benign
chr10	71828021	G	A	hg38	P07602	ENST00000394936.8	A238V	0.2033	likely_benign
chr10	71828022	C	G	hg38	P07602	ENST00000394936.8	A238P	0.5192	ambiguous
chr10	71828022	C	A	hg38	P07602	ENST00000394936.8	A238S	0.0678	likely_benign
chr10	71828022	C	T	hg38	P07602	ENST00000394936.8	A238T	0.1015	likely_benign
chr10	71828023	C	A	hg38	P07602	ENST00000394936.8	M237I	0.1922	likely_benign
chr10	71828023	C	T	hg38	P07602	ENST00000394936.8	M237I	0.1922	likely_benign
chr10	71828023	C	G	hg38	P07602	ENST00000394936.8	M237I	0.1922	likely_benign
chr10	71828024	A	C	hg38	P07602	ENST00000394936.8	M237R	0.3599	ambiguous
chr10	71828024	A	T	hg38	P07602	ENST00000394936.8	M237K	0.3802	ambiguous
chr10	71828024	A	G	hg38	P07602	ENST00000394936.8	M237T	0.2532	likely_benign
chr10	71828025	T	A	hg38	P07602	ENST00000394936.8	M237L	0.0903	likely_benign
chr10	71828025	T	G	hg38	P07602	ENST00000394936.8	M237L	0.0903	likely_benign
chr10	71828025	T	C	hg38	P07602	ENST00000394936.8	M237V	0.0789	likely_benign
chr10	71828027	C	G	hg38	P07602	ENST00000394936.8	G236A	0.1141	likely_benign
chr10	71828027	C	T	hg38	P07602	ENST00000394936.8	G236D	0.1964	likely_benign
chr10	71828027	C	A	hg38	P07602	ENST00000394936.8	G236V	0.1923	likely_benign
chr10	71828028	C	G	hg38	P07602	ENST00000394936.8	G236R	0.2878	likely_benign
chr10	71828028	C	A	hg38	P07602	ENST00000394936.8	G236C	0.5533	ambiguous
chr10	71828028	C	T	hg38	P07602	ENST00000394936.8	G236S	0.0926	likely_benign
chr10	71828030	G	C	hg38	P07602	ENST00000394936.8	P235R	0.171	likely_benign
chr10	71828030	G	T	hg38	P07602	ENST00000394936.8	P235H	0.1978	likely_benign
chr10	71828030	G	A	hg38	P07602	ENST00000394936.8	P235L	0.1384	likely_benign
chr10	71828031	G	C	hg38	P07602	ENST00000394936.8	P235A	0.1077	likely_benign
chr10	71828031	G	A	hg38	P07602	ENST00000394936.8	P235S	0.1229	likely_benign
chr10	71828031	G	T	hg38	P07602	ENST00000394936.8	P235T	0.108	likely_benign
chr10	71828033	C	G	hg38	P07602	ENST00000394936.8	G234A	0.2612	likely_benign
chr10	71828033	C	T	hg38	P07602	ENST00000394936.8	G234D	0.3174	likely_benign
chr10	71828033	C	A	hg38	P07602	ENST00000394936.8	G234V	0.4331	ambiguous
chr10	71828034	C	G	hg38	P07602	ENST00000394936.8	G234R	0.5821	likely_pathogenic
chr10	71828034	C	A	hg38	P07602	ENST00000394936.8	G234C	0.7245	likely_pathogenic
chr10	71828034	C	T	hg38	P07602	ENST00000394936.8	G234S	0.1792	likely_benign
chr10	71828036	A	C	hg38	P07602	ENST00000394936.8	L233R	0.6496	likely_pathogenic
chr10	71828036	A	T	hg38	P07602	ENST00000394936.8	L233Q	0.5679	likely_pathogenic
chr10	71828036	A	G	hg38	P07602	ENST00000394936.8	L233P	0.8481	likely_pathogenic
chr10	71828037	G	T	hg38	P07602	ENST00000394936.8	L233M	0.1592	likely_benign
chr10	71828037	G	C	hg38	P07602	ENST00000394936.8	L233V	0.2056	likely_benign
chr10	71828039	C	T	hg38	P07602	ENST00000394936.8	R232H	0.0696	likely_benign
chr10	71828039	C	A	hg38	P07602	ENST00000394936.8	R232L	0.106	likely_benign
chr10	71828039	C	G	hg38	P07602	ENST00000394936.8	R232P	0.5416	ambiguous
chr10	71828040	G	A	hg38	P07602	ENST00000394936.8	R232C	0.1895	likely_benign
chr10	71828040	G	C	hg38	P07602	ENST00000394936.8	R232G	0.1357	likely_benign
chr10	71828040	G	T	hg38	P07602	ENST00000394936.8	R232S	0.224	likely_benign
chr10	71828041	G	T	hg38	P07602	ENST00000394936.8	D231E	0.1426	likely_benign
chr10	71828041	G	C	hg38	P07602	ENST00000394936.8	D231E	0.1426	likely_benign
chr10	71828042	T	G	hg38	P07602	ENST00000394936.8	D231A	0.2137	likely_benign
chr10	71828042	T	C	hg38	P07602	ENST00000394936.8	D231G	0.1657	likely_benign
chr10	71828042	T	A	hg38	P07602	ENST00000394936.8	D231V	0.2404	likely_benign
chr10	71828043	C	T	hg38	P07602	ENST00000394936.8	D231N	0.1056	likely_benign
chr10	71828043	C	G	hg38	P07602	ENST00000394936.8	D231H	0.28	likely_benign
chr10	71828043	C	A	hg38	P07602	ENST00000394936.8	D231Y	0.2595	likely_benign
chr10	71828044	A	C	hg38	P07602	ENST00000394936.8	C230W	0.9844	likely_pathogenic
chr10	71828045	C	A	hg38	P07602	ENST00000394936.8	C230F	0.9777	likely_pathogenic
chr10	71828045	C	G	hg38	P07602	ENST00000394936.8	C230S	0.9832	likely_pathogenic
chr10	71828045	C	T	hg38	P07602	ENST00000394936.8	C230Y	0.9851	likely_pathogenic
chr10	71828046	A	G	hg38	P07602	ENST00000394936.8	C230R	0.9877	likely_pathogenic
chr10	71828046	A	C	hg38	P07602	ENST00000394936.8	C230G	0.8817	likely_pathogenic
chr10	71828046	A	T	hg38	P07602	ENST00000394936.8	C230S	0.9832	likely_pathogenic
chr10	71828047	C	A	hg38	P07602	ENST00000394936.8	E229D	0.2271	likely_benign
chr10	71828047	C	G	hg38	P07602	ENST00000394936.8	E229D	0.2271	likely_benign
chr10	71828048	T	G	hg38	P07602	ENST00000394936.8	E229A	0.2277	likely_benign
chr10	71828048	T	C	hg38	P07602	ENST00000394936.8	E229G	0.2638	likely_benign
chr10	71828048	T	A	hg38	P07602	ENST00000394936.8	E229V	0.433	ambiguous
chr10	71828049	C	G	hg38	P07602	ENST00000394936.8	E229Q	0.1184	likely_benign
chr10	71828049	C	T	hg38	P07602	ENST00000394936.8	E229K	0.2382	likely_benign
chr10	71828050	C	A	hg38	P07602	ENST00000394936.8	E228D	0.1323	likely_benign
chr10	71828050	C	G	hg38	P07602	ENST00000394936.8	E228D	0.1323	likely_benign
chr10	71828051	T	G	hg38	P07602	ENST00000394936.8	E228A	0.1102	likely_benign
chr10	71828051	T	C	hg38	P07602	ENST00000394936.8	E228G	0.0934	likely_benign
chr10	71828051	T	A	hg38	P07602	ENST00000394936.8	E228V	0.1788	likely_benign
chr10	71828052	C	G	hg38	P07602	ENST00000394936.8	E228Q	0.1089	likely_benign
chr10	71828052	C	T	hg38	P07602	ENST00000394936.8	E228K	0.0977	likely_benign
chr10	71828053	C	A	hg38	P07602	ENST00000394936.8	K227N	0.4698	ambiguous
chr10	71828053	C	G	hg38	P07602	ENST00000394936.8	K227N	0.4698	ambiguous
chr10	71828054	T	C	hg38	P07602	ENST00000394936.8	K227R	0.0887	likely_benign
chr10	71828054	T	A	hg38	P07602	ENST00000394936.8	K227M	0.2264	likely_benign
chr10	71828054	T	G	hg38	P07602	ENST00000394936.8	K227T	0.165	likely_benign
chr10	71828055	T	G	hg38	P07602	ENST00000394936.8	K227Q	0.1134	likely_benign
chr10	71828055	T	C	hg38	P07602	ENST00000394936.8	K227E	0.1038	likely_benign
chr10	71828057	A	G	hg38	P07602	ENST00000394936.8	V226A	0.0933	likely_benign
chr10	71828057	A	T	hg38	P07602	ENST00000394936.8	V226D	0.7837	likely_pathogenic
chr10	71828057	A	C	hg38	P07602	ENST00000394936.8	V226G	0.1693	likely_benign
chr10	71828058	C	T	hg38	P07602	ENST00000394936.8	V226I	0.0983	likely_benign
chr10	71828058	C	G	hg38	P07602	ENST00000394936.8	V226L	0.1695	likely_benign
chr10	71828058	C	A	hg38	P07602	ENST00000394936.8	V226F	0.1072	likely_benign
chr10	71828059	A	T	hg38	P07602	ENST00000394936.8	H225Q	0.2397	likely_benign
chr10	71828059	A	C	hg38	P07602	ENST00000394936.8	H225Q	0.2397	likely_benign
chr10	71828060	T	C	hg38	P07602	ENST00000394936.8	H225R	0.1248	likely_benign
chr10	71828060	T	A	hg38	P07602	ENST00000394936.8	H225L	0.2923	likely_benign
chr10	71828060	T	G	hg38	P07602	ENST00000394936.8	H225P	0.5703	likely_pathogenic
chr10	71828061	G	T	hg38	P07602	ENST00000394936.8	H225N	0.1329	likely_benign
chr10	71828061	G	C	hg38	P07602	ENST00000394936.8	H225D	0.2562	likely_benign
[truncated: 1,473 more rows]
